# Supplementary material for: Identification of galangin as a therapeutic candidate for primary biliary cholangitis via systematic druggable genome-wide Mendelian randomization analysis and experimental validation
Source: Front Pharmacol. 2025 Oct 9;16:1674693. doi: 10.3389/fphar.2025.1674693 (PMC12545040; doi:10.3389/fphar.2025.1674693)
Supplement: Supplementary file 2 [file DataSheet1.xls]

## Sheet: Catalog
Tables	Title
S1	Druggable genes identified from DGIdb v5.0.8
S2	Druggable genes sourced from Finan C et al.
S3	The final list of druggable gene symbols used in this study.
S4	Mendelian randomization results for blood cis-eQTL associated genes with PBC
S5	Mendelian randomization results for liver cis-eQTL associated genes with PBC
S6	MR-Egger regression results for pleiotropy assessment
S7	Cochran Q test results for heterogeneity assessment
S8	The results of colocalization analysis.

## Sheet: S1
Table S1: Druggable genes identified from DGIdb v5.0.8
gene_name
CYP2D6
PPARG
ATAD5
RGS4
MAPK1
AGTR1
KDR
PARP1
NUDT2
DTNB
F10
RYR3
KIT
CCL4
CSF2
BAZ2B
JUN
EHMT2
CSNK2A3
ADRB1
SCN10A
AQP1
FGFR3
ADRB3
PLG
KCND3
RPL28
ESR1
POLK
GPR55
HIF1A
DRD2
ANXA2P1
PRMT1
FGFR1
HDAC9
NR3C1
RAB40B
CACNA1D
NR1H4
SMAD3
CSF1R
CAMK2D
IL6R
RPS6KB1
HIPK4
NSD2
CYP2C9
PTGS1
AQP3
AVPR1A
HMGCR
KDM4A
CD274
GCNT2
PAK4
ERBB2
ASAH1
GRIN2D
EDN1
KLK3
LEP
KAT2A
RAD52
PPARD
CRHR2
GABRP
CD8B
MAP2K2
FPR1
CFTR
PTK2B
C10orf67
MAP2K1
GLP1R
PIK3R6
RARG
BTK
IGF1R
MDM2
TERT
EGFR
ALK
FEN1
SMN2
CYP3A4
CTRB1
CCR3
SLC10A2
VWF
MAPK12
TUBA1B
CACNA1H
ANGPT2
HRAS
MRPL36
ATXN2
CYP1A2
ADRA1D
COX8A
ADRA1A
CD4
USP1
CHKA
GABRG1
SLC25A6
APLP1
NCSTN
IL6
VDR
MAPT
PLCG2
ITGB5
ABL2
RND3
CXCL12
GATA3
GABRE
SOD2
ADRB2
FYN
ADRA2A
CHRM1
YWHAE
AZF1
CXCR4
HTR2B
CD8B2
NATP
AADAC
BBS1
ABCC6
TAC1
HTR1A
RPL35
KCNH2
ALOX15
A12M3
CDK20
GABRR2
GABRA2
GCNT1
BRAF
MAOA
OPRK1
NFKB1
LPAR1
PDGFRB
GUCA2A
HTR1D
ABCC1
A12M4
KCNQ1
TRDMT1
APAF1
RPS10
DNER
ABCA2
SLCO1B3
HSP90B2P
ARSL
ADRA1B
ELAVL2
BNIP3
BARD1
AR
MET
TYRO3
MAPK11
TGM2
MMP2
HRH1
A1BG
GATM
BTNL1
TUBB6
DLL4
TNIK
PSMA2
NR3C2
ITGA2B
PRKACA
TOP2A
DDIT3
SLC6A4
SLC23A1
CHRM4
PTEN
NFE2L2
GRIA1
IMPDH2
NMUR2
HCN4
CYP2C19
TNF
SYK
KCNJ11
RPSA
CHRNB2
DHCR24
USP2
BLM
APOB
OSM
HSD17B10
YES1
GRIK2
HSD3B1
FOS
ABR
DHFR
GABRA5
KEAP1
IFNL3
GPC3
CXCL8
HSP90AA1
PIK3R5
SFTPA1
DCR
GBA1
PIK3CA
CAV1
ADM
TSHR
SIRT3
BDNF
PTAFR
GHSR
MUC1
IDH1
NQO1
PARP2
HPGD
H2AZ1
IL13
NOS2
G6PD
CACNG7
SSTR5
FLT4
TUBB4B
CTSC
CYP3A5
DPH1
ADGRL3
CDKN2A
MTOR
FMO3
ABCA3
KLF5
DXO
FRA5D
CBLN1
CASP7
ADCYAP1
NRAS
KRAS
APOF
DRD3
A12M1
CSTF3
DPYS
RRM1
GRIN2C
GABRQ
BCL2
SLC29A1
F2R
GRIN1
GRIN3A
GAPDH
RACGAP1
TUBB8
JAK1
MAOB
EEF1D
IL23A
HSP90AB1
TOP1
C4BPAP2
CHRM5
FRA1L
CBX1
FANCC
GMNN
EYA4
SIRT1
KCNN2
GABRD
ALDH2
RAB9A
EFR3A
WBP2NL
MITF
MSTN
CACNB1
GNRHR
KDM4C
HSPB1
P2RY12
ABL1
BBS4
STAT3
CTAA1
A2MP1
GRIA3
AQP8
HTR3D
BRCA1
CHRM2
CCR2
DPYD
PRKD2
PIK3C2A
APOE
DPEP1
CACNA1C
RXRG
ACACA
HDAC8
F5
IDH2
INSR
SLC6A2
GABRG2
RELA
TUBB2B
CCL21
GFAP
PDE4A
SLC26A2
FGFR2
AURKC
RAPGEF3
GABRG3
OPRM1
CD40LG
TFAP2A
FAM178B
IL2RG
FSHR
OPRD1
ARSA
BIRC5
AOC1
ALB
ABCA4
RECQL
PIK3CG
CYP27A1
GDNF
POLH
ADCYAP1R1
TSPO
MUC16
ABCA1
CA9
SCN7A
CPT1B
ZNF816
TBXAS1
MAPK10
FMO2
TYK2
SENP8
RXRA
MGMT
ABCB1
STRBP
PIK3C3
ANK3
SSTR3
TP53
TUBB3
AMD1
APBB1
DRD1
TUBA1C
PRKAA1
ALCAM
CA2
ACTG1
TUBA1A
C9
GABRA6
POLB
SMN1
GLS
SLC25A4
DCC
HSP90AA2P
PRKCG
PTGIR
DCK
AMY1C
EEF1G
CDH13
TUBA4A
FRA2G
ARAF
ABCG1
CDC7
MTHFR
PTPRC
GABRA1
IL1B
TUBA3C
RIPK1
SCN11A
HPRT1
C1QA
ABCB7
ACVR1
AURKB
PTK2
PIK3CD
SHROOM2
ANXA4
NR1D1
CDK8
SCGB1A1
AXL
ATP3
PGR
TG
PALB2
PLA2G1B
KIR2DL2
PPARA
IL12B
DPP6
RPE65
DMP1
CCND1
PRKCB
CYCSP5
GFER
A2M
TUBA3E
APEX1
POLI
ERVW-4
CLK4
KCNH3
AREG
FFAR3
ANOP1
ANK2
SCN9A
TUBB
COMT
APBB2
CBL
ACAT1
CASP6
ACACB
ADAMTSL4-AS1
PIK3R3
TRHR
FOLR1
CDK4
GART
COL10A1
CDK1
IFNAR1
NNMT
CXCR1
CACNA1F
TGFB2
FRA5B
AMY2A
HLA-DRB3
MAPK8
ALPI
HOXA7
NAT2
HTR2C
PSENEN
NPC1
POLE2
FAS
ALPL
ARF5
SLC13A5
GRIK1
CP
SMAD4
NTRK1
ALOX12P2
UGT1A4
MPO
XDH
SCN1A
GABRB2
AMH
GRK3
APOC1
EPHB3
COL16A1
FRA11E
BCL7A
CIC
NR1H3
CYP2A6
NME2
TACR1
APOBEC3A
IL2
SCN2A
SRMS
AZF2
MAP3K9
HP
MPST
CSNK1G3
PIK3R2
IL2RA
RUNX1
MYO9B
MPHOSPH8
ALDH3A2
CXCR5
SLC22A11
NR1I2
SPSB2
CACNG5
CUL4A
FZD6
ANXA1
ALOX5
STAT1
FRA20B
LCK
GRM5
HTR2A
IFNL4
CDK6
HGF
FCGRT
CDH16
APOD
RBX1
H4C16
GSK3A
ALDH1A1
ADORA3
EYA1
RAD54L
CTNND1
SLCO2B1
CDKN1B
CDC25C
SCN5A
HDAC10
HDAC2
CHI3L2
GABRR1
CDK5
DR1
FANCG
MTRR
NTRK2
CACNG3
ARCN1
EFNA4
APH1A
PBRM1
BACE1
E2F1
MS4A1
CASP3
IL4
AHR
MAPK3
EIF4G1
ATF4P1
COL9A2
AANAT
RXFP2
IL17A
CHRNA7
ACTA1
FTH1P4
FCER1A
SAE1
CDKN1A
FAAH
CHRM3
ATR
F7
RPS6KA3
AIFM1
MARCKSL1
CHAT
CACNA1G
EFNA3
PRKCA
ADH1C
LGALS8
PLAU
TSHB
FKBP1A
BRCA2
HTR4
MKNK1
GNAQ
GNA11
ITGB1
KMT2A
NF1
LRP1B
STK11
EDNRA
TSC1
SLC12A3
SLC12A1
NULL
SLC5A2
CA4
GLP2R
TUBB2A
ALDH1B1
GRIN2B
GRIN2A
ADRA2C
CACNA1S
ARVD3
JAK2
COL6A3
COL4A4
MARK4
COL5A3
GABRA4
GABRA3
CACNA1E
CACNA1A
CACNA2D4
SCN4A
SCN8A
SCN3A
ADRA2B
MME
PDE4B
PSMB5
ADORA2B
PSMA6
PSMA5
HDAC6
PIK3CB
HDAC3
PRKACG
AKT3
PRKCH
FLT3
PIK3R1
FZD2
MLNR
FZD1
PLK4
PRKCZ
MAPK14
PRKD3
HCRTR2
SLC22A8
CNR1
CACNA1B
KCNA4
KCNC4
KCNQ5
KCNQ4
MMP12
CHRNA4
NGF
ERBB3
CD33
HTR6
TUBB1
KIF11
ERVK-20
GABRB3
CACNA2D1
CACNB4
CACNG4
CACNG8
HTR7
CD22
TNFRSF10B
FOLH1
HTR3C
CD44
SLAMF7
IRAK4
GUCY1B2
GRM3
TTR
BLOC1S6
ASGR1
GUCY1B1
LTA4H
ICOS
CD40
NPR2
TGFA
CTNNB1
MMP3
IL18R1
EEF2
IL10RB
S1PR2
CCND2
CCND3
AKT2
ELAVL1
IL12A
SERPINC1
PLK1
AQP9
SRC
OPRL1
KDM4E
NR1H2
MPI
NTRK3
SSTR1
GAA
ABCG2
MEN1
ABCC2
DNMT1
NCOA3
BCL2L1
AKR1C3
GALR3
GC
MINK1
BRD3
APOBEC3G
XBP1
PRKCE
HTT
TRPA1
L3MBTL1
STK3
KLRD1
CTDSP1
MAPK13
BLK
DUSP3
TUBB4A
TDP1
ERAP1
AKT1
CDC42BPA
CAMKK2
MT-RNR1
RET
FRK
PRKCQ
SUMO1
TUBA3D
LHCGR
FDPS
THPO
PIM3
LMNA
ACP1
DHRS9
MAP3K20
F2RL1
TSG101
RORC
LRRK2
ACE
CLK2
GRIN3B
ALOX15B
PKN2
AAMP
THRB
CSNK1G2
GSK3B
TSSK1B
SMAD2
RAPGEF4
SLK
CSNK1A1
HDAC5
TRPV1
CDK2
ADCY2
RPS6KA1
RXFP1
TARDBP
GCGR
UQCR10
NR2E3
HBB
HDAC4
APOBEC3F
CSNK1D
ITGB3
FXYD2
NPSR1
DDAH1
GCK
CDC42
MAP4K5
HDAC1
PDK1
PTGES
CALCRL
STK17A
FGB
NUCB1
CDK9
PTBP1
CHEK2
ABCC3
LYN
PIK3C2G
PIK3C2B
FLT1
MIR21
MAP2K6
PDGFRA
MAP2K7
WNT7A
VEGFC
AKR1B1
AGTR2
HOXD11
ANPEP
BCL6
FAH
BGLAP
CAMK2B
CALCA
PRL
CHST11
CISH
CYP1A1
CYP19A1
CYP1B1
CYP2B6
CYP3A43
DBP
DEFB4A
DTYMK
TYMS
ENO2
EMP1
ERCC1
FCGR3A
FCGR3B
GCLC
GHRL
GJA1
GNMT
MKNK2
GNRH1
GRP
GSR
GSTM1
IL1R1
GSTP1
IRS1
ITGAL
ITGAM
JUNB
UBE2I
ITGB2
KRT19
ATP4A
LCAT
LDLR
LIPC
MDH2
MMP1
NPR1
MLANA
F9
MUC2
MYC
MYB
NOS1
NPY
NRG1
OXTR
PLA2G2A
POU5F1
PRKCD
RBP3
CSNK2A1
SI
SLC2A4
SLC9A3
SLC6A3
SMOX
SRI
SPINT1
SRY
STAB2
SULT2A1
STS
ST14
TAT
TARP
TFPI
TGFB1
THBS1
THRSP
XIAP
WT1
CDK12
BLMH
REN
EPHX2
PARD3B
SLC28A1
CTLA4
CYP2J2
STK39
APOC3
CACNG2
STX11
UNC13D
GABRB1
UGT1A10
SLC28A3
ADH7
COL26A1
MOCS1
FCHSD1
DDIT4
DDX10
NEFM
RPTOR
PRSS3
CRHR1
NOD2
EPHX1
GAL
GRIK4
PLCB1
ITK
HLA-A
TPH1
SLC1A1
TXNRD2
HLA-B
TCF7L2
SLC22A1
CHPT1
ASIC2
SH2B1
RABEP1
REEP5
ESYT2
ALDH1L1
CHURC1
PDIA2
TPMT
HLA-DQA1
CDH15
UGT1A3
F3
CASR
SLCO1B1
CACNA2D3
UGT1A1
GLA
ATP2A3
ACE2
EYS
TLR5
ACAT2
AGBL4
GRID2
CHRNA6
HCP5
ARG1
CYP24A1
CEACAM5
BLVRB
EREG
ADAM33
BCHE
CES1
CCR5
UGT1A8
NUDT15
UGT2B15
PTGS2
CHRNA5
CHRNB1
NT5C3A
CYP2C18
FTO
ERICH3
ECT2L
CYP4X1
HNMT
NOS3
CBR1
ABCB4
CYP4F2
GPR35
SPG7
SULT2B1
UGT1A6
UGT1A7
HLA-C
SLCO2A1
CERS6
RGL4
HYKK
TNFRSF1B
SLC30A8
THRA
UGT2B7
UGT1A9
BCR
SIK3
SMAD7
PSORS1C1
WDR24
ST6GAL1
ADH1A
SULT1A3
LTC4S
GLCCI1
MOBP
AK4
EGLN2
PRORP
MLLT3
UGT1A5
GLT1D1
TNFRSF11A
PML
FGA
PTCH1
TNFSF11
IL15
DPP4
GHR
MC1R
MC4R
DRD4
CACNB3
MBP
INHA
GRIA2
OLR1
SSTR2
MAPK9
ESR2
TNNC1
TNNC2
TNNI1
PTGER2
TNNI2
TNNT2
CD55
ICAM1
PDHA2
PDHA1
FGFR4
P2RX7
PDGFB
APP
ADORA1
PROCR
F8
CD248
PTGFR
RARA
IGF1
IFNLR1
IFNAR2
LIG1
SPHK2
GP6
S1PR1
ITGA4
CALCR
CD3E
XK
CCKBR
EGF
CHRNB4
HTR1B
TLR8
GABRR3
UGCG
GNRHR2
EPOR
KCNJ1
PDE3A
CHRNA2
SCTR
HRH2
DRD5
CA1
ACHE
AVPR2
ABAT
CD80
RRM2
CHRNA1
DDC
CETP
F11
CD47
GLRB
PRMT5
IDO1
PDE7B
XPO1
EZH2
RHO
TF
JAK3
S100A12
HK2
VDAC1
PPM1A
PPP2CA
AOC3
PTPN1
GCG
GLUL
SERPINA1
IFNA2
IL1R2
PTGER4
MCHR1
BSG
HDC
OPN4
HR
ITGB8
KDM5A
AADAT
EGLN1
S1PR3
DPP7
ZAP70
SRD5A3
TMPRSS15
ERN1
HCK
PSIP1
SRD5A1
HPN
FURIN
AVPR1B
PTPRD
SIRT2
PDE3B
DDR1
IFNGR2
CTRC
BUB1
SLC46A1
PDE4D
F2
LGMN
KCNA5
CNR2
SPTBN1
IFNB1
TBXA2R
ADORA2A
KCNK2
TRPV4
KCNK3
IL11RA
KCNK9
CNGA1
TLR2
LTF
CSF2RB
TGFBR1
SERPINF1
TYMP
ADAM17
PTGDR
METAP2
HMBS
TUSC2
TYR
RAB4B-EGLN2
CA6
CA12
TUB
MAGEA3
TFF2
AURKA
CDK3
SST
CDK15
ATM
CCNB1
EPHA2
SLC25A20
CDK17
BRD4
CLC
CDK18
HRH4
CD3G
EPCAM
SERPINE1
LPA
EPO
CXCL10
CDK7
TRPV3
IL4R
APOA1
CD79B
MPL
P2RX3
GRIA4
TPO
CDK10
CDK16
INS
VEGFA
PCSK9
NPY2R
NPY4R
SDC1
CD19
TNFRSF8
ERBB4
MSLN
TNFRSF17
IL3RA
CD34
CD38
ROR2
CTAG1B
PMEL
TEK
MMP9
GH1
CYSLTR1
CCL11
SMO
IFNG
GRM2
DGAT1
MGAT2
DGAT2
MBOAT4
BIRC2
MAP4K2
MAP3K19
TBK1
STAT5A
HCRTR1
SETD2
VHL
SLC52A1
DNASE1L3
FABP5
FABP4
IDO2
TDO2
KMO
PDE2A
DNMT3A
DNMT3L
EIF2AK3
HRH3
ROS1
TXNRD1
CTSK
CTSS
CTSL
CTSB
ROCK1
ROCK2
TMEM97
SIGMAR1
PRCP
DYRK1A
DYRK2
DYRK1B
DYRK3
MMP13
SLC6A9
GRIK5
ATP5IF1
PDCD1
CSF2RA
IL1A
MARCHF8
IMPDH1
LAG3
CCR9
CASP2
IL7R
CASP12
SNCA
TAAR1
KLRC1
SGPL1
OCA2
BDKRB1
POLA2
CD28
POLD2
CSF3
MUC5AC
ITGAV
A12M2
IL13RA2
SERPINA3
ENG
CREB1
FRA10F
HBEGF
GNA12
ABCF1
BEVI
ACADM
CD69
ABO
ACAA1
EFNA1
EFNB2
ASIC1
BDKRB2
CPN1
CYP27B1
DAZ1
ATP6V0B
FOLR2
ACTA2
ACTB
CCR4
EGR3
CPT2
ALAS2
FCER2
EGR4
EIF4A1
EIF4EBP1
CPB2
CYP2A13
CSHL1
CRIP1
DHODH
ABCD1
ALDH3A1
FRZB
EN2
BLVRA
CRP
ABCD2
DPYSL2
DPYSL3
GAPDHP67
SLC26A3
ONECUT1
ALDH3B2
ALDH9A1
APOC2
ARNT
CD14
GUCY1A2
ASS1P2
CLDN18
ASS1P8
ASS1P14
DLX3
GDF2
GAPDHP1
GARS1
GDF9
GAS1
GPLD1
GMFA
PRDM1
ADARB2
ADCY3
XCR1
CSNK2A2
CMR3A
CRK
FOXL2
DPT
ATP5ME
ARF6
ASNSP2
CALM1
AZGP1
FRA10D
CTSV
EPS8
IGHE
GDI2
GEM
ERVT5
ANCR
AMY2B
ANG
ANK1
PGF
CSF1
AARS1
AAVS1
TNFRSF4
BAK1
NKX3-2
TFRC
BBS2
DLX5
IFNA1
ATF4
EVC
AQP5
DNAH9
NMUR1
MTNR1A
APBA1
ANXA7
P2RY1
SLCO1A2
SLCO1C1
APC
APLP2
HPRTP1
SLC15A2
BCKDHB
BCKDHA
ATP4B
F7R
COL19A1
COL7A1
COL12A1
RNF130
NBEAP1
FXN
FRA4A
H1-2
BAK1P1
CX3CR1
TEX28
CYB5P1
DYT7
CXADR
CUX1
AMY1A
AMY1B
FAU
GBE1
CD9
FASLG
AQP2
SARDH
PSMB7
TLX2
H1-5
PSMD4
AQP6
FRA8C
PSMD12
ATP2B2
TRPM8
PSMD1
ATP5F1A
ATP5F1BP1
PSMB8
ARCN2
PSMB1
ANXA5
PTGER1
CCNE1
NPM1
APH1B
RPL15
RPS20
RPL5
RPL10
MSH6
ARID1A
NF2
POLA1
POLD3
E2F7
EML4
CA5A
MLH1
MSH2
MSH3
CA5B
TACSTD2
PMS2
POLE
RB1
LAMC2
TLR9
TAS2R46
KCNQ3
ATP5F1C
ESRRG
MMP14
ATF1
PDE9A
GYPA
SNAP25
ADAM10
MGAM
GPR84
RXRB
EXTL3
HLA-DRB1
AMPD3
MLKL
CACNB2
ATP5BL2
GCKR
ALDH1A3
GM2A
COL27A1
CCDC148
ETFB
ACTBP2
ACTG1P8
ACTBP8
GPR15
ANGPT1
DHFRP3
PTPN22
GRM8
CTPS1
NR4A2
EIF4E
EMD
EPHA8
ATP6V1E1
CCL22
CGA
PDE4C
ALDH5A1
GNAI2P1
FUT4
NPPC
PAK1
MICB
ATP2A2
BAX
GNB3
RAMP1
CNC2
CDC6
TRPV5
RAC1
PTH
TRPV6
BAAT
ADA
FGF2
EYA3
WRN
PROC
DTNA
COL1A2
KCND2
BRSK1
ERVT4
MARK2
ATP1B1P1
ATXN1L
ACTBP9
GATA2
GSTT1
NTNG1
UTS2R
APOBER1
CYP2C8
FZD7
ASRGL1
CCL7
IGFBP1
THY1
GSTA1
CAST
NFIB
CHD4
NKX2-5
PSMC4
ANXA13
FSHMD1B
GNAI2
PTGDR2
PARP3
RAF1
ARHGAP4
TNFSF12
MAP2K4
CSRP2
SCD
POLD4
TRPM5
NFKB2
CPB1
APBA2
CDK11B
BCHEL3
PTPN7
COL4A1
CD27
BCYRN1P2
PAX8
IL23R
HDAC7
NOTCH1
ALDOA
CHEK1
FASN
FCGR2B
CHST1
SERPINH1
EPHB1
CBFB
CTBP2
PSMB3P1
PKM
RARB
SLC30A9
NR4A1
RORA
CCL3
ANXA11
PRKG1
BAD
BPGM
DUSP6
AMHR2
HNF4A
NOTCH2
RAD50
CA13
ABCC8
COL4A6
COL11A1
CHRND
PRIM1
CCL18
KCNJ2
PSMB9
PSMA1
PSMB11
PSMD7
PDPK1
KCNH1
PMP22
IKBKB
MYL4
PNP
BCL2A1
CALCB
TGFB3
LINGO1
FN1
ICOSLG
IFNA10
IFNA13
NCAM1
IFNA14
HTR3B
LY6E
LTB4R2
CD3D
ECE1
PIKFYVE
HSD11B1
ALOX5AP
CACNA2D2
TACR3
ADAMTS5
HSF1
SENP7
EYA2
SLC5A7
CASP1
NR1I3
NCOR2
GNAS
HDAC11
ERG
MAP4K4
TNK2
MST1R
FPR2
ABCC4
PIN1
PSMB2
KAT2B
LTK
CAMK2A
LDHA
PRKAA2
PRKAB1
PRKAG2
MBNL1
PIM1
GLRA1
SRPK1
SIRT5
GALNS
ADK
AFP
CBS
CD1A
CD58
CD5
CKM
CGB5
CHUK
CRH
HPSE
CCN2
CX3CL1
CYP2E1
ALOX12
FST
NTSR1
GGT1
H2AC25
HK1
HMOX1
HSPA4
IBSP
IL10
IL11
IL18
LGALS2
LIF
MT2A
NOP2
NR5A1
NTF3
PHB2
PTHLH
SDF4
SLAMF1
TNFRSF1A
TP73
TPM3
TSPYL2
USP9Y
VIP
RPP30
SULT1A1
MDGA2
ZMPSTE24
TPH2
NELFCD
PCYT2
FGF22
ZDHHC3
METTL3
RIPOR2
METTL14
HPX
HLA-DQB1
NT5C
ATP5F1E
ADCY1
ICA1
OR52J3
CYB5R3
TRIB3
PEBP4
CMTM8
PSEN1
AMPD1
PURA
TSPYL1
CYP3A7
NOS1AP
CYP3A
ENOSF1
IGF2BP2
MMADHC
NEDD4L
TBL1XR1
TNFRSF11B
FNTB
CYSLTR2
ASS1
KLC1
TYMSOS
PROS1
TOMM40
CDX2
SOCS3
SLFN11
CDKAL1
SCNN1B
ADAMTS1
SLC7A5
SPP1
CES2
MUTYH
SLC10A1
C3
UGT2B10
HLA-DRB5
XRCC1
SLC22A2
HAS3
GNL3
CBR3
FOXO1
SELE
SLC28A2
HTR3A
APOA5
TLR3
DYNC2H1
IKBKG
HCG22
NAIP
PSMC2
SIRT7
BIRC3
BIRC6
PTH1R
BCL2L2-PABPN1
NEK2
IL13RA1
QPRT
NGFR
GHRHR
SELP
HPGDS
ALPG
CEL
CSF3R
PLA2G3
P2RY2
IFNGR1
SLC22A4
FCER1G
MS4A2
HIPK2
IGHG1
SLC18A2
GABBR1
GABBR2
IRAK1
KCNA1
DAPK3
VAMP1
ESRRA
CDH11
CREBBP
C1S
TNFRSF18
TRBV20OR9-2
OGA
TERC
MAGEC1
MAGEC2
TPBG
GABPA
RBP4
SLC33A1
LGALS1
PPID
ABCB11
PDE1B
RORB
ACVR1B
LTA
CSNK1G1
PRLR
SUPT16H
NCOA1
PTH2R
TOP2B
IL6ST
MT-CO3
FFAR1
REG3A
PCLAF
CYP11A1
PDF
CELA1
ELANE
HTR1E
CCKAR
NPY5R
MCM8
SERPINA6
KCNT1
LAMB3
HSPA5
CCR1
SLC5A4
PRDX5
CYP11B1
CPS1
GPA33
HSPA1A
LPL
DMD
PAH
MAP3K5
SLC3A2
GATA4
SPHK1
KLF4
MALAT1
HSPA8
HTR5A
MYLK
HTR1F
EBP
GTF2E1
TK1
ITGB7
SGCA
PTPRB
CAPN2
APCS
IL25
ZUP1
CTSG
GLI1
BRDT
BRD2
MAPK7
KDM1B
SLC22A12
NFKBIA
PBK
NT5E
LIMK1
MGLL
ABHD6
DAGLA
GPBAR1
NRP1
MMP7
SLC9A1
FRA16E
E11S
CNN1
CSTP1
AAK1
ACADSB
BST2
CMR1A
BTC
BMP2K
EFNA2
HOXB@
C3AR1
GLUD1P3
DBIP1
ACP5
FNTBL1
ACRV1
ACTBP3
H1-6
GNG4
GYPC
CMA1
CNA1
DUSP1
GBX1
EML1
GTF2IP1
APOC1P1
EN1
BDH1
BCL5
CBLB
CCR10
BMAL1
ARRB2
ARRB1
ARSF
ALOX12P1
BDM
ASS1P10
AOAH
ADCY6
ADCY8
[truncated: 3,014 more rows]

## Sheet: S2
Table S2: Druggable genes sourced from Finan C et al.
gene_name
A1BG
A2M
A2ML1
AADACL2
AADAT
AAK1
AATK
ABAT
ABCA1
ABCA12
ABCA13
ABCA2
ABCA3
ABCA4
ABCA7
ABCB1
ABCB11
ABCB4
ABCB5
ABCB6
ABCB7
ABCB8
ABCC1
ABCC10
ABCC11
ABCC12
ABCC2
ABCC3
ABCC4
ABCC5
ABCC6
ABCC8
ABCC9
ABCG1
ABCG2
ABHD12
ABHD16A
ABI3BP
ABL1
ABL2
ACACA
ACACB
ACAN
ACE
ACE2
ACHE
ACKR2
ACKR3
ACKR4
ACLY
ACP1
ACP2
ACP5
ACP6
ACPP
ACR
ACRBP
ACTN1
ACTN2
ACTN4
ACVR1
ACVR1B
ACVR1C
ACVR2A
ACVR2B
ACVRL1
ADA
ADAM10
ADAM12
ADAM17
ADAM23
ADAM28
ADAM32
ADAM33
ADAM8
ADAM9
ADAMDEC1
ADAMTS1
ADAMTS10
ADAMTS12
ADAMTS13
ADAMTS14
ADAMTS15
ADAMTS16
ADAMTS17
ADAMTS18
ADAMTS19
ADAMTS2
ADAMTS20
ADAMTS3
ADAMTS4
ADAMTS5
ADAMTS6
ADAMTS7
ADAMTS8
ADAMTS9
ADAMTSL1
ADAMTSL3
ADAMTSL4
ADC
ADCK3
ADCK4
ADCY1
ADCY5
ADCYAP1
ADCYAP1R1
ADH1A
ADH1B
ADH1C
ADH4
ADH5
ADH6
ADH7
ADHFE1
ADIPOQ
ADK
ADM
ADM2
ADORA1
ADORA2A
ADORA2B
ADORA3
ADRA1A
ADRA1B
ADRA1D
ADRA2A
ADRA2B
ADRA2C
ADRB1
ADRB2
ADRB3
ADRBK1
ADRBK2
AEBP1
AFM
AFP
AGA
AGER
AGGF1
AGPAT2
AGR2
AGR3
AGRN
AGRP
AGT
AGTR1
AGTR2
AHCY
AHR
AHSG
AIMP1
AKR1A1
AKR1B1
AKR1B10
AKR1C1
AKR1C2
AKR1C3
AKT1
AKT1S1
AKT2
AKT3
ALB
ALCAM
ALDH16A1
ALDH1A1
ALDH1A2
ALDH1A3
ALDH1B1
ALDH1L1
ALDH1L2
ALDH2
ALDH3A1
ALDH3A2
ALDH3B1
ALDH3B2
ALDH4A1
ALDH5A1
ALDH6A1
ALDH7A1
ALDH8A1
ALDH9A1
ALDOA
ALK
ALOX12
ALOX12B
ALOX15
ALOX15B
ALOX5
ALOX5AP
ALOXE3
ALPI
ALPL
ALPP
ALPPL2
AMBN
AMBP
AMD1
AMELX
AMELY
AMH
AMHR2
AMICA1
AMOT
AMPD1
AMPD2
AMPD3
AMTN
AMY1A
AMY1B
AMY1C
AMY2A
AMY2B
ANG
ANGPT1
ANGPT2
ANGPT4
ANGPTL1
ANGPTL2
ANGPTL3
ANGPTL4
ANGPTL6
ANGPTL7
ANKK1
ANPEP
ANTXR2
ANXA1
ANXA2
AOAH
AOC1
AOC2
AOC3
AOX1
APAF1
APCS
APEX1
APH1A
APH1B
APLN
APLNR
APLP1
APOA1
APOA1BP
APOA2
APOA4
APOA5
APOB
APOBEC3A
APOBEC3G
APOC1
APOC2
APOC3
APOC4-APOC2
APOD
APOE
APOF
APOH
APOL1
APOM
APOO
APP
AQP1
AQP4
AR
ARAF
AREG
AREGB
ARNT
ARSA
ARSG
ARSI
ART1
ART4
ARTN
ASGR1
ASIC1
ASIC2
ASIC3
ASIC5
ASIP
ASPN
ATF1
ATG4B
ATG4C
ATIC
ATM
ATP12A
ATP1A1
ATP1A2
ATP1A3
ATP1A4
ATP1B1
ATP1B2
ATP1B3
ATP2A1
ATP2A2
ATP2A3
ATP2B2
ATP2B3
ATP2B4
ATP2C1
ATP2C2
ATP4A
ATP4B
ATP6AP2
ATP6V1B1
ATP7A
ATP7B
ATR
ATRAID
ATRN
AURKA
AURKAIP1
AURKB
AURKC
AVP
AVPR1A
AVPR1B
AVPR2
AXIN2
AXL
AZGP1
AZIN1
AZU1
B2M
B4GALT1
BACE1
BACE2
BAD
BAMBI
BCAM
BCAN
BCAT1
BCHE
BCL2
BCL2A1
BCL2L1
BCL2L10
BCL2L2
BCL2L2-PABPN1
BCR
BDKRB1
BDKRB2
BDNF
BGLAP
BGN
BHMT
BHMT2
BICD1
BIRC2
BIRC3
BIRC5
BIRC8
BLK
BLM
BMP1
BMP10
BMP15
BMP2
BMP2K
BMP3
BMP4
BMP5
BMP6
BMP7
BMP8A
BMP8B
BMPER
BMPR1A
BMPR1B
BMPR2
BMX
BOC
BOLA1
BOLA3
BPHL
BPI
BPIFA1
BPIFA2
BPIFB1
BPIFB2
BPIFB3
BPIFB4
BPIFB6
BPIFC
BPNT1
BRAF
BRCA1
BRD2
BRD3
BRD4
BRDT
BRPF3
BRS3
BRSK1
BRSK2
BSG
BSPH1
BST1
BST2
BTC
BTD
BTK
BTLA
BTN1A1
BTN3A1
BTN3A2
BTN3A3
BTNL8
BUB1
BUB1B
C10orf54
C11orf83
C12orf39
C16orf89
C17orf72
C17orf99
C19orf10
C1QA
C1QB
C1QC
C1QL1
C1QL2
C1QTNF5
C1QTNF6
C1QTNF8
C1QTNF9
C1QTNF9B
C1R
C1RL
C1S
C2
C2orf40
C3
C3AR1
C4A
C4B
C4BPA
C4BPB
C5
C5AR1
C5AR2
C6
C6orf120
C6orf15
C6orf25
C7
C8A
C8B
C8G
C8orf44-SGK3
C9
C9orf96
CA1
CA10
CA11
CA12
CA13
CA14
CA2
CA3
CA4
CA5A
CA5B
CA6
CA7
CA8
CA9
CACNA1A
CACNA1B
CACNA1C
CACNA1D
CACNA1E
CACNA1F
CACNA1G
CACNA1H
CACNA1I
CACNA1S
CACNA2D1
CACNA2D2
CACNA2D3
CACNA2D4
CACNB1
CACNB2
CACNB3
CACNB4
CACNG1
CACNG2
CACNG3
CACNG4
CACNG5
CACNG6
CACNG7
CACNG8
CAD
CADM3
CALCA
CALCB
CALCR
CALCRL
CALM1
CALM2
CALM3
CALR
CALU
CAMK1
CAMK1D
CAMK1G
CAMK2A
CAMK2B
CAMK2D
CAMK2G
CAMK4
CAMKK1
CAMKK2
CAMKV
CAMP
CAPN1
CAPN2
CAPNS1
CAPZA1
CAPZA2
CARM1
CARTPT
CASK
CASP1
CASP2
CASP3
CASP6
CASP7
CASP8
CASP9
CASQ2
CASR
CAT
CATSPER1
CATSPER2
CATSPER3
CATSPER4
CBLN1
CBLN3
CBLN4
CBR1
CBR3
CCDC3
CCDC80
CCK
CCKAR
CCKBR
CCL1
CCL11
CCL13
CCL14
CCL15-CCL14
CCL16
CCL17
CCL18
CCL19
CCL2
CCL20
CCL21
CCL22
CCL23
CCL24
CCL25
CCL26
CCL27
CCL28
CCL3
CCL3L1
CCL3L3
CCL4
CCL4L1
CCL4L2
CCL5
CCL7
CCL8
CCNA1
CCNA2
CCNB1
CCNB2
CCNB3
CCND1
CCND2
CCND3
CCNE1
CCNE2
CCNH
CCNT1
CCR1
CCR10
CCR2
CCR3
CCR4
CCR5
CCR6
CCR7
CCR8
CCR9
CCRL2
CD101
CD109
CD14
CD151
CD160
CD163
CD163L1
CD164
CD164L2
CD177
CD180
CD19
CD1A
CD1B
CD1C
CD1D
CD1E
CD2
CD200
CD200R1
CD207
CD209
CD22
CD226
CD244
CD247
CD248
CD27
CD274
CD276
CD28
CD300A
CD300C
CD300E
CD300LB
CD300LD
CD300LF
CD300LG
CD302
CD320
CD33
CD34
CD36
CD37
CD38
CD3D
CD3E
CD3G
CD4
CD40
CD40LG
CD44
CD46
CD47
CD48
CD5
CD52
CD53
CD55
CD58
CD59
CD5L
CD6
CD63
CD68
CD69
CD7
CD70
CD72
CD74
CD79A
CD79B
CD80
CD81
CD82
CD83
CD84
CD86
CD8A
CD8B
CD9
CD93
CD96
CD97
CD99
CDA
CDC25A
CDC25B
CDC25C
CDC42
CDC42BPA
CDC42BPB
CDC42BPG
CDC7
CDCP1
CDH1
CDH13
CDH2
CDH3
CDH5
CDK1
CDK10
CDK11A
CDK11B
CDK12
CDK13
CDK14
CDK15
CDK16
CDK17
CDK18
CDK19
CDK2
CDK20
CDK3
CDK4
CDK5
CDK5R1
CDK6
CDK7
CDK8
CDK9
CDKL1
CDKL2
CDKL3
CDKL4
CDKL5
CDKN1A
CDNF
CEACAM1
CEACAM16
CEACAM3
CEACAM5
CEACAM6
CEACAM7
CEACAM8
CECR1
CEL
CELA1
CELA2A
CELA2B
CELSR1
CELSR2
CELSR3
CER1
CES1
CES2
CES3
CES4A
CES5A
CETP
CFB
CFC1
CFD
CFH
CFHR1
CFHR2
CFHR3
CFHR4
CFHR5
CFI
CFP
CFTR
CGA
CGB
CGB2
CGB5
CGB7
CGB8
CGREF1
CHAD
CHADL
CHAT
CHEK1
CHEK2
CHGA
CHGB
CHI3L1
CHI3L2
CHIA
CHID1
CHIT1
CHL1
CHRD
CHRDL1
CHRDL2
CHRFAM7A
CHRM1
CHRM2
CHRM3
CHRM4
CHRM5
CHRNA1
CHRNA10
CHRNA2
CHRNA3
CHRNA4
CHRNA5
CHRNA6
CHRNA7
CHRNA9
CHRNB1
CHRNB2
CHRNB3
CHRNB4
CHRND
CHRNE
CHRNG
CHST1
CHST10
CHST11
CHST12
CHST13
CHST2
CHST3
CHST4
CHST5
CHST6
CHST7
CHST8
CHST9
CHSY1
CHUK
CILP
CILP2
CISD1
CIT
CKLF
CLCA1
CLCA2
CLCA3P
CLCA4
CLCF1
CLCN1
CLCN2
CLCN3
CLCN4
CLCN5
CLCNKA
CLCNKB
CLDN18
CLEC10A
CLEC11A
CLEC14A
CLEC3A
CLEC3B
CLEC4C
CLEC4M
CLK1
CLK2
CLK3
CLK4
CLPS
CLPSL2
CLSTN1
CLU
CLUL1
CMA1
CMKLR1
CNDP1
CNGA1
CNGA2
CNGA3
CNGA4
CNGB1
CNGB3
CNP
CNR1
CNR2
CNTF
CNTFR
CNTN1
CNTN2
CNTN4
CNTNAP3
COCH
COL10A1
COL11A1
COL11A2
COL12A1
COL13A1
COL14A1
COL15A1
COL16A1
COL17A1
COL18A1
COL19A1
COL1A1
COL1A2
COL20A1
COL21A1
COL22A1
COL23A1
COL24A1
COL25A1
COL26A1
COL27A1
COL28A1
COL2A1
COL3A1
COL4A1
COL4A2
COL4A3
COL4A4
COL4A5
COL4A6
COL5A1
COL5A2
COL5A3
COL6A1
COL6A2
COL6A3
COL6A5
COL6A6
COL7A1
COL8A1
COL8A2
COL9A1
COL9A2
COL9A3
COLEC10
COLQ
COMP
COMT
COPA
CORIN
CORT
CP
CPA1
CPA2
CPA3
CPA4
CPA5
CPA6
CPAMD8
CPB1
CPB2
CPE
CPM
CPN1
CPN2
CPQ
CPS1
CPT1A
CPT1B
CPT2
CPXM1
CPXM2
CPZ
CR1
CR1L
CR2
CRB1
CRB2
CREBBP
CREG1
CREG2
CRELD2
CRH
CRHBP
CRHR1
CRHR2
CRIM1
CRISP1
CRISP2
CRISP3
CRISPLD2
CRLF1
CRLF2
CRP
CRTAC1
CRTAM
CRTAP
CRY2
CSF1
CSF1R
CSF2
CSF2RA
CSF2RB
CSF3
CSF3R
CSH1
CSH2
CSHL1
CSK
CSN1S1
CSN2
CSN3
CSNK1A1
CSNK1A1L
CSNK1D
CSNK1E
CSNK1G1
CSNK1G2
CSNK1G3
CSNK2A1
CSNK2A2
CSPG4
CSPG5
CST1
CST2
CST3
CST4
CST5
CST6
CST7
CST8
CST9
CST9L
CTBS
CTDSP1
CTF1
CTGF
CTHRC1
CTLA4
CTNNB1
CTRB1
CTRB2
CTRC
CTRL
CTSA
CTSB
CTSC
CTSD
CTSE
CTSF
CTSG
CTSH
CTSK
CTSL
CTSS
CTSV
CTSW
CTSZ
CX3CL1
CX3CR1
CXADR
CXCL1
CXCL10
CXCL11
CXCL12
CXCL13
CXCL14
CXCL16
CXCL17
CXCL2
CXCL3
CXCL5
CXCL6
CXCL9
CXCR1
CXCR2
CXCR3
CXCR4
CXCR5
CXCR6
CYB5D2
CYB5R3
CYBB
CYP11A1
CYP11B1
CYP11B2
CYP17A1
CYP19A1
CYP1A1
CYP1A2
CYP1B1
CYP20A1
CYP21A2
CYP24A1
CYP26A1
CYP26B1
CYP26C1
CYP27A1
CYP27B1
CYP2A13
CYP2A6
CYP2A7
CYP2B6
CYP2C18
CYP2C19
CYP2C8
CYP2C9
CYP2D6
CYP2E1
CYP2F1
CYP2J2
CYP2R1
CYP2S1
CYP2U1
CYP2W1
CYP39A1
CYP3A4
CYP3A43
CYP3A5
CYP3A7
CYP46A1
CYP4A11
CYP4A22
CYP4B1
CYP4F11
CYP4F12
CYP4F2
CYP4F22
CYP4F3
CYP4F8
CYP4V2
CYP4X1
CYP4Z1
CYP51A1
CYP7A1
CYP7B1
CYP8B1
CYR61
CYSLTR1
CYSLTR2
CYTL1
DAG1
DAGLA
DAGLB
DAND5
DAO
DAPK1
DAPK2
DAPK3
DARC
DBF4
DBH
DCD
DCK
DCLK1
DCLK2
DCLK3
DCN
DCPS
DCT
DDC
DDO
DDOST
DDR1
DDR2
DDX3X
DEAF1
DEFA1
DEFA1B
DEFA3
DEFA4
DEFA5
DEFA6
DEFB1
DEFB103A
DEFB103B
DEFB104A
DEFB104B
DEFB105A
DEFB105B
DEFB106A
DEFB106B
DEFB107A
DEFB107B
DEFB108B
DEFB110
DEFB112
DEFB113
DEFB114
DEFB115
DEFB116
DEFB118
DEFB126
DEFB127
DEFB4A
DERL1
DGAT1
DGCR6
DHCR7
DHFR
DHFRL1
DHH
DHODH
DHRS1
DHRS12
DHRS13
DHRS2
DHRS3
DHRS4
DHRS4L2
DHRS7
DHRS7B
DHRS7C
DHRS9
DHRSX
DIO1
DIO3
DKK1
DKK2
DKK3
DKK4
DKKL1
DLD
DLK1
DLL4
DMBT1
DMD
DMKN
DMP1
DMPK
DNAJA1
DNAJB11
DNASE1
DNASE1L3
DNMT1
DNMT3A
DNMT3B
DNPEP
DOT1L
DPEP1
DPEP2
DPEP3
DPP10
DPP4
DPP6
DPP7
DPP8
DPP9
DPT
DPYD
DRAXIN
DRD1
DRD2
DRD3
DRD4
DRD5
DSCAM
DSPP
DST
DSTYK
DUSP3
DUT
DYRK1A
DYRK1B
DYRK2
DYRK3
DYRK4
EBI3
EBP
EBPL
ECE1
ECM1
ECM2
EDA
EDAR
EDDM3A
EDEM2
EDIL3
EDN1
EDN2
EDN3
EDNRA
EDNRB
EEF2
EEF2K
EFEMP1
EFEMP2
EFNA1
EFNA4
EFNA5
EFNB1
EFNB3
EFTUD1
EFTUD2
EGF
EGFL6
EGFL7
EGFL8
EGFLAM
EGFR
EGLN1
EGLN2
EGLN3
EHMT1
EHMT2
EIF2AK1
EIF2AK2
EIF2AK3
EIF2AK4
EIF4A1
EIF4E
EIF4H
ELANE
ELAVL1
ELN
ELOVL3
ELOVL6
ELSPBP1
EMC10
EMID1
EMILIN1
EMILIN2
EMILIN3
EMR2
EMR3
ENAM
ENC1
ENDOU
ENG
ENGASE
ENHO
ENOX1
ENOX2
ENPEP
ENPP1
ENPP2
ENPP3
ENPP5
ENPP6
ENPP7
ENTPD1
ENTPD6
EP300
EPAS1
EPCAM
EPDR1
EPGN
EPHA1
EPHA10
EPHA2
EPHA3
EPHA4
EPHA5
EPHA6
EPHA7
EPHA8
EPHB1
EPHB2
EPHB3
EPHB4
EPHB6
EPHX1
EPHX2
EPO
EPOR
EPX
EPYC
ERAP1
ERBB2
ERBB2IP
ERBB3
ERBB4
ERCC5
EREG
ERG
ERN1
ERN2
ERO1L
ERP29
ERP44
ESAM
ESM1
ESR1
ESR2
ESRRA
ESRRB
ESRRG
ETNPPL
EVI2B
EXTL2
EYS
F10
F11
F11R
F12
F13A1
F13B
F2
F2R
F2RL1
F2RL2
F2RL3
F3
F5
F7
F8
F9
FAAH
FAAH2
FABP1
FABP2
FABP4
FAM19A1
FAM19A3
FAM19A4
FAM19A5
FAM20A
FAM20C
FAM3B
FAM3C
FAP
FARS2
FAS
FASLG
FASN
FAT1
FAT3
FAT4
FBLN1
FBLN2
FBLN5
FBLN7
FBN1
FBN2
FBN3
FBP1
FCAMR
FCAR
FCER1A
FCER2
FCGBP
FCGR1A
FCGR2A
FCGR2B
FCGR2C
FCGR3A
FCGR3B
FCGRT
FCN1
FCN2
FCN3
FCRL1
FCRL2
FCRL3
FCRL4
FCRL5
FCRL6
FCRLA
FDCSP
FDFT1
FDPS
FEN1
FER
FES
FFAR1
FFAR2
FFAR3
FFAR4
FGA
FGB
FGF1
FGF10
FGF12
FGF16
FGF17
FGF18
FGF19
FGF2
FGF20
FGF21
FGF22
FGF23
FGF3
FGF4
FGF5
FGF6
FGF7
FGF8
FGF9
FGFBP1
FGFBP2
FGFBP3
FGFR1
FGFR2
FGFR3
FGFR4
FGFRL1
FGG
FGL1
FGL2
FGR
FIBIN
FIGF
FJX1
FKBP10
FKBP11
FKBP14
FKBP15
FKBP1A
FKBP1B
FKBP1C
FKBP2
FKBP3
FKBP4
FKBP5
FKBP6
FKBP7
FKBP8
FKBP9
FKRP
FKTN
FLNA
FLRT1
FLRT2
FLT1
FLT3
FLT3LG
FLT4
FMO1
FMO2
FMO3
FMO4
FMO5
FMO6P
FMOD
FN1
FNDC5
FNTA
FNTB
FOLH1
FOLR1
FOLR2
FOLR3
FOS
FPGS
FPR1
FPR2
FPR3
FREM1
FREM3
FRK
FRZB
FSHB
FSHR
FST
FSTL1
FSTL3
FSTL4
FSTL5
FUCA1
FUCA2
FURIN
FXYD2
FYN
FZD10
FZD3
FZD4
FZD9
G6PC
G6PD
GAA
GABBR1
GABBR2
GABRA1
GABRA2
GABRA3
GABRA4
GABRA5
GABRA6
GABRB1
GABRB2
GABRB3
GABRD
GABRE
GABRG1
GABRG2
GABRG3
GABRP
GABRQ
GABRR1
GABRR2
GABRR3
GAK
GAL
GALC
GALE
GALK1
GALNS
GALNT1
GALNT2
GALP
GALR1
GALR2
GALR3
GAN
GANAB
GANC
GAPDH
GART
GAS6
GAST
GBA
GBA2
GC
GCG
GCGR
GCK
GCLC
GDF1
GDF10
GDF11
GDF15
GDF2
GDF3
GDF5
GDF6
GDF7
GDF9
GDNF
GFER
GFM1
GFM2
GFOD2
GFPT1
GFRA3
GFRA4
GGCX
GGH
GGPS1
GGT1
GGT2
GGT5
GGT6
GGT7
GGTLC1
GGTLC2
GGTLC3
GH1
GH2
GHR
GHRH
GHRHR
GHRL
GHSR
GIF
GIP
GIPR
GJB1
GKN1
GKN2
GLA
GLB1
GLI2
GLIPR1L1
GLO1
GLP1R
GLP2R
GLRA1
GLRA2
GLRA3
GLRA4
GLRB
GLUL
GMNN
GNAS
GNLY
GNPTG
GNRH1
GNRH2
GNRHR
GNS
GP1BA
GP1BB
GP2
GP5
GP9
GPA33
GPBAR1
GPC1
GPC2
GPC3
GPC4
GPC5
GPC6
GPD2
GPER1
GPHA2
GPI
GPIHBP1
GPLD1
GPM6A
GPNMB
GPR1
GPR101
GPR119
GPR12
GPR132
GPR135
GPR139
GPR141
GPR142
GPR146
GPR148
GPR149
GPR15
GPR150
GPR151
GPR152
GPR153
GPR160
GPR161
GPR162
GPR17
GPR171
GPR173
GPR174
GPR176
GPR18
GPR182
GPR183
GPR19
GPR20
GPR21
GPR22
GPR25
GPR26
GPR27
GPR3
GPR31
GPR32
GPR33
GPR34
GPR35
GPR37
GPR37L1
GPR39
GPR4
GPR42
GPR45
GPR50
GPR52
GPR55
GPR56
GPR6
GPR61
GPR62
GPR63
GPR65
GPR68
GPR75
GPR78
GPR82
GPR83
GPR84
GPR85
GPR87
GPR88
GPR97
GPRC6A
GPX1
GPX2
GPX3
GPX4
GPX5
GPX6
GPX7
GREM1
GREM2
GRIA1
GRIA2
GRIA3
GRIA4
GRID1
GRID2
GRIK1
GRIK2
GRIK3
GRIK4
GRIK5
GRIN1
GRIN2A
GRIN2B
GRIN2C
GRIN2D
GRIN3A
GRIN3B
GRK1
GRK4
GRK5
GRK6
GRK7
GRM1
GRM2
GRM3
GRM4
GRM5
GRM6
GRM7
GRM8
GRN
GRP
GRPR
GSG2
GSK3A
GSK3B
GSN
GSR
GSS
GSTA1
GSTA2
GSTA3
GSTA4
GSTA5
GSTCD
GSTK1
GSTM1
GSTM2
GSTM3
GSTM4
GSTM5
GSTO1
GSTO2
GSTP1
GSTT1
GSTT2B
GSTZ1
GUCA2A
GUCA2B
GUCY1A2
GUCY1A3
GUCY1B2
GUCY1B3
GUCY2C
GUCY2D
GUCY2F
GUSB
GYPA
GYPB
GYPC
GYPE
GZMA
GZMB
GZMH
GZMK
GZMM
H1F0
H3F3A
H3F3B
H6PD
HABP2
HABP4
HAGH
HAMP
HAO1
HAO2
HAPLN1
HAPLN2
HAPLN3
HAPLN4
HAS3
HBB
HBEGF
HCAR1
HCAR2
HCAR3
HCK
HCN1
HCN2
HCN3
HCN4
HCRT
HCRTR1
HCRTR2
HDAC1
HDAC10
HDAC11
HDAC2
HDAC3
HDAC4
HDAC5
HDAC6
HDAC7
HDAC8
HDAC9
HDC
HDGF
HEBP1
HEPH
HEPHL1
HEXA
HFE
HGF
HGFAC
HHIP
HIF1A
HILPDA
HIPK1
HIPK2
HIPK3
HIPK4
HIST1H1A
HIST1H1B
HIST1H1C
HIST1H1E
HIST1H3A
HIST1H3B
HIST1H3D
HIST1H3E
HIST1H3H
HIST1H3I
HIST1H3J
HIST1H4A
HIST1H4B
HIST1H4C
HIST1H4D
HIST1H4E
HIST1H4F
HIST1H4H
HIST1H4I
HIST1H4J
HIST1H4K
HIST1H4L
HIST2H3A
HIST2H3C
HIST2H3D
HIST2H4A
HIST2H4B
HIST4H4
HKDC1
HLA-A
HLA-B
HLA-C
HLA-DOB
HLA-DPA1
HLA-DPB1
HLA-DQA2
HLA-DRA
HLA-DRB1
HLA-DRB5
HLA-G
HLCS
HMCN1
HMGB1
HMGB2
HMGCR
HMMR
HMOX1
HNF4A
HNF4G
HNMT
HNRNPA1
HP
HPD
HPGD
HPGDS
HPRT1
HPSE
HPSE2
HPX
HRAS
HRC
HRG
HRH1
HRH2
HRH3
HRH4
HS3ST1
HSD11B1
HSD11B2
HSD17B1
HSD17B10
HSD17B11
HSD17B14
HSD17B2
HSD17B3
HSD17B7
HSD3B1
HSD3B2
HSD3B7
HSP90AA1
HSP90AB1
HSP90B1
HSPA1A
HSPA1B
HSPA5
HSPB1
HSPD1
HSPG2
HSPH1
HTN1
HTN3
HTR1A
HTR1B
HTR1D
HTR1E
HTR1F
HTR2A
HTR2B
HTR2C
HTR3A
HTR3B
HTR3C
HTR3D
HTR3E
HTR4
HTR5A
HTR6
HTR7
HTRA1
HTRA3
HTRA4
HTT
HUNK
[truncated: 2,465 more rows]

## Sheet: S3
Table S3: The final list of druggable gene symbols used in this study
gene_name
2025-02-01
2025-02-02
A12M1
A12M2
A12M3
A12M4
A1BG
A2M
A2ML1
A2MP1
AADAC
AADACL2
AADAT
AAK1
AAMP
AANAT
AARS1
AATK
AAVS1
ABAT
ABCA1
ABCA12
ABCA13
ABCA2
ABCA3
ABCA4
ABCA5
ABCA7
ABCB1
ABCB11
ABCB4
ABCB5
ABCB6
ABCB7
ABCB8
ABCC1
ABCC10
ABCC11
ABCC12
ABCC2
ABCC3
ABCC4
ABCC5
ABCC6
ABCC8
ABCC9
ABCD1
ABCD2
ABCF1
ABCG1
ABCG2
ABCG4
ABCG8
ABHD12
ABHD16A
ABHD6
ABI1
ABI3BP
ABL1
ABL2
ABO
ABR
ACAA1
ACACA
ACACB
ACADL
ACADM
ACADS
ACADSB
ACADVL
ACAN
ACAT1
ACAT2
ACE
ACE2
ACHE
ACKR1
ACKR2
ACKR3
ACKR4
ACLY
ACO1
ACOT7
ACP1
ACP2
ACP3
ACP5
ACP6
ACPP
ACR
ACRBP
ACRV1
ACSL1
ACSL3
ACSL4
ACSS2
ACSS3
ACT
ACTA1
ACTA2
ACTB
ACTBP2
ACTBP3
ACTBP4
ACTBP5
ACTBP6
ACTBP7
ACTBP8
ACTBP9
ACTC1
ACTG1
ACTG1P1
ACTG1P10
ACTG1P2
ACTG1P3
ACTG1P6
ACTG1P7
ACTG1P8
ACTG1P9
ACTG2
ACTL4
ACTL5
ACTL6A
ACTN1
ACTN2
ACTN3
ACTN4
ACTR2
ACVR1
ACVR1B
ACVR1C
ACVR2A
ACVR2B
ACVRL1
ACY3
ADA
ADAM10
ADAM12
ADAM17
ADAM23
ADAM28
ADAM32
ADAM33
ADAM3A
ADAM3B
ADAM8
ADAM9
ADAMDEC1
ADAMTS1
ADAMTS10
ADAMTS12
ADAMTS13
ADAMTS14
ADAMTS15
ADAMTS16
ADAMTS17
ADAMTS18
ADAMTS19
ADAMTS2
ADAMTS20
ADAMTS3
ADAMTS4
ADAMTS5
ADAMTS6
ADAMTS7
ADAMTS8
ADAMTS9
ADAMTSL1
ADAMTSL2
ADAMTSL3
ADAMTSL4
ADAMTSL4-AS1
ADAR
ADARB1
ADARB2
ADC
ADCK1
ADCK3
ADCK4
ADCY1
ADCY2
ADCY3
ADCY5
ADCY6
ADCY8
ADCY9
ADCYAP1
ADCYAP1R1
ADD1
ADD3
ADFN
ADGRB1
ADGRB2
ADGRE1
ADGRE2
ADGRG7
ADGRL3
ADGRV1
ADH1A
ADH1B
ADH1C
ADH4
ADH5
ADH6
ADH7
ADHFE1
ADIPOQ
ADK
ADM
ADM2
ADO
ADORA1
ADORA2A
ADORA2B
ADORA3
ADRA1A
ADRA1B
ADRA1D
ADRA2A
ADRA2B
ADRA2C
ADRB1
ADRB2
ADRB3
ADRBK1
ADRBK2
ADRM1
ADSS2
AEBP1
AFF2
AFG2A
AFM
AFP
AGA
AGAP1
AGAP3
AGBL4
AGER
AGGF1
AGPAT2
AGR2
AGR3
AGRN
AGRP
AGT
AGTR1
AGTR2
AGTRL2
AGXT
AHCY
AHR
AHRR
AHSA1
AHSG
AICDA
AIFM1
AIFM2
AIMP1
AIP
AIRE
AK1
AK2
AK4
AKAP13
AKR1A1
AKR1B1
AKR1B10
AKR1B1P2
AKR1C1
AKR1C2
AKR1C3
AKR1C4
AKR1D1
AKR7A2
AKT1
AKT1S1
AKT2
AKT3
ALAD
ALAS2
ALB
ALCAM
ALDH16A1
ALDH1A1
ALDH1A2
ALDH1A3
ALDH1B1
ALDH1L1
ALDH1L2
ALDH2
ALDH3A1
ALDH3A2
ALDH3B1
ALDH3B2
ALDH4A1
ALDH5A1
ALDH6A1
ALDH7A1
ALDH7A1P2
ALDH7A1P3
ALDH7A1P4
ALDH8A1
ALDH9A1
ALDOA
ALDOB
ALDOC
ALDRL2
ALG10
ALK
ALOX12
ALOX12B
ALOX12P1
ALOX12P2
ALOX15
ALOX15B
ALOX5
ALOX5AP
ALOXE3
ALPG
ALPI
ALPL
ALPP
ALPPL2
ALS3
AMACR
AMBN
AMBP
AMCN
AMD1
AMD1P2
AMELX
AMELY
AMFR
AMH
AMHR2
AMICA1
AMOT
AMPD1
AMPD2
AMPD3
AMPH
AMT
AMTN
AMY1A
AMY1B
AMY1C
AMY2A
AMY2B
AMYP1
ANCR
ANG
ANGPT1
ANGPT2
ANGPT4
ANGPTL1
ANGPTL2
ANGPTL3
ANGPTL4
ANGPTL6
ANGPTL7
ANK1
ANK2
ANK3
ANKFN1
ANKK1
ANKRD30B
ANKS1B
ANO1
ANO2
ANOP1
ANPEP
ANTP2
ANTP4
ANTXR2
ANXA1
ANXA11
ANXA13
ANXA2
ANXA2P1
ANXA2P2
ANXA2P3
ANXA3
ANXA4
ANXA5
ANXA6
ANXA7
AOAH
AOC1
AOC2
AOC3
AOPEP
AOX1
AP1B1
AP2B1
AP2M1
APAF1
APBA1
APBA2
APBB1
APBB1IP
APBB2
APC
APCDD1
APCS
APEH
APEX1
APH1A
APH1B
APLF
APLN
APLNR
APLP1
APLP2
APOA1
APOA1BP
APOA2
APOA4
APOA5
APOB
APOBEC1
APOBEC3A
APOBEC3B
APOBEC3F
APOBEC3G
APOBER1
APOC1
APOC1P1
APOC2
APOC3
APOC4
APOC4-APOC2
APOD
APOE
APOF
APOH
APOL1
APOM
APOO
APP
APPL1
APRT
AQP1
AQP2
AQP3
AQP4
AQP5
AQP6
AQP7
AQP8
AQP9
AR
ARAF
ARAP1
ARAP2
ARCN1
ARCN2
AREG
AREGB
ARF1
ARF4P1
ARF5
ARF6
ARG1
ARG2
ARHGAP1
ARHGAP12
ARHGAP28
ARHGAP35
ARHGAP4
ARHGAP5
ARHGAP6
ARHGDIA
ARHGEF10
ARHGEF28
ARID1A
ARID4A
ARID5B
ARL1
ARL2
ARL3
ARNT
ARR3
ARRB1
ARRB2
ARSA
ARSB
ARSC2
ARSD
ARSF
ARSG
ARSI
ARSL
ART1
ART2P
ART3
ART4
ARTN
ARVCF
ARVD3
ARVD4
ASAH1
ASCL1
ASD1
ASGR1
ASGR2
ASIC1
ASIC2
ASIC3
ASIC4
ASIC5
ASIP
ASL
ASLP1
ASMT
ASNS
ASNSP2
ASPA
ASPH
ASPN
ASRGL1
ASS1
ASS1P10
ASS1P14
ASS1P2
ASS1P5
ASS1P6
ASS1P8
ASS1P9
ASTN2
ATAD5
ATAT1
ATD
ATF1
ATF2
ATF3
ATF4
ATF4P1
ATF5
ATF6B
ATG16L1
ATG4B
ATG4C
ATG5
ATHS
ATIC
ATM
ATN1
ATP10A
ATP12A
ATP1A1
ATP1A2
ATP1A3
ATP1A4
ATP1B1
ATP1B1P1
ATP1B2
ATP1B3
ATP1B3P1
ATP2A1
ATP2A2
ATP2A3
ATP2B1
ATP2B2
ATP2B3
ATP2B4
ATP2C1
ATP2C2
ATP3
ATP4A
ATP4B
ATP5A2
ATP5BL2
ATP5F1A
ATP5F1AP2
ATP5F1BP1
ATP5F1C
ATP5F1D
ATP5F1E
ATP5IF1
ATP5MC1
ATP5MC2
ATP5MC2P1
ATP5ME
ATP5PB
ATP5PF
ATP5PO
ATP6AP1
ATP6AP2
ATP6V0A1
ATP6V0B
ATP6V0C
ATP6V1A
ATP6V1B1
ATP6V1B2
ATP6V1C1
ATP6V1E1
ATP6V1G2
ATP7A
ATP7B
ATP8B1
ATR
ATRAID
ATRN
ATRX
ATXN1L
ATXN2
AUH
AURKA
AURKAIP1
AURKB
AURKC
AVP
AVPR1A
AVPR1B
AVPR2
AXIN1
AXIN2
AXL
AZF1
AZF2
AZGP1
AZIN1
AZU1
B2M
B3GAT1
B4GALT1
B4GALT2
BAAT
BACE1
BACE2
BAD
BAG1
BAG6
BAHD1
BAK1
BAK1P1
BAK1P2
BAMBI
BAP1
BARD1
BAX
BAZ2B
BBOX1
BBS1
BBS2
BBS4
BCAM
BCAN
BCAR1
BCAR3
BCAT1
BCAT2
BCGF1
BCHE
BCHEL1
BCHEL3
BCKDHA
BCKDHB
BCL2
BCL2A1
BCL2L1
BCL2L10
BCL2L11
BCL2L2
BCL2L2-PABPN1
BCL3
BCL5
BCL6
BCL7A
BCL9
BCOR
BCR
BCYRN1P2
BDH1
BDKRB1
BDKRB2
BDM
BDNF
BDNF-AS
BEST3
BEVI
BFSP1
BGLAP
BGN
BHLHE40
BHMT
BHMT2
BICD1
BIK
BIN1
BIRC2
BIRC3
BIRC5
BIRC6
BIRC7
BIRC8
BLK
BLM
BLMH
BLOC1S6
BLVRA
BLVRB
BMAL1
BMP1
BMP10
BMP15
BMP2
BMP2K
BMP3
BMP4
BMP5
BMP6
BMP7
BMP8A
BMP8B
BMPER
BMPR1A
BMPR1B
BMPR2
BMX
BNC1
BNIP1
BNIP2
BNIP3
BNIP3L
BOC
BOK
BOLA1
BOLA3
BPGM
BPHL
BPI
BPIFA1
BPIFA2
BPIFB1
BPIFB2
BPIFB3
BPIFB4
BPIFB6
BPIFC
BPNT1
BRAF
BRAFPS1
BRCA1
BRCA2
BRD10
BRD2
BRD3
BRD4
BRD7
BRDT
BRINP1
BRINP3
BRPF3
BRS3
BRSK1
BRSK2
BSCL2
BSG
BSPH1
BST1
BST2
BTC
BTD
BTF3
BTF3P1
BTF3P11
BTG1
BTK
BTLA
BTN1A1
BTN3A1
BTN3A2
BTN3A3
BTNL1
BTNL8
BTRC
BTS1
BUB1
BUB1B
BVR1
BYSL
C10orf54
C10orf67
C11orf83
C12orf39
C16orf89
C17orf72
C17orf99
C18orf21
C19orf10
C1QA
C1QB
C1QBP
C1QC
C1QL1
C1QL2
C1QTNF5
C1QTNF6
C1QTNF8
C1QTNF9
C1QTNF9B
C1R
C1RL
C1S
C2
C2orf40
C3
C3AR1
C4A
C4B
C4BPA
C4BPAP2
C4BPB
C5
C5AR1
C5AR2
C6
C6orf120
C6orf15
C6orf25
C7
C8A
C8B
C8G
C8orf34
C8orf44-SGK3
C9
C9orf72
C9orf96
CA1
CA10
CA11
CA12
CA13
CA14
CA2
CA3
CA4
CA5A
CA5B
CA6
CA7
CA8
CA9
CACNA1A
CACNA1B
CACNA1C
CACNA1D
CACNA1E
CACNA1F
CACNA1G
CACNA1H
CACNA1I
CACNA1S
CACNA2D1
CACNA2D2
CACNA2D3
CACNA2D4
CACNB1
CACNB2
CACNB3
CACNB4
CACNG1
CACNG2
CACNG3
CACNG4
CACNG5
CACNG6
CACNG7
CACNG8
CAD
CADM2
CADM3
CALCA
CALCB
CALCR
CALCRL
CALM1
CALM2
CALM3
CALR
CALU
CALY
CAMK1
CAMK1D
CAMK1G
CAMK2A
CAMK2B
CAMK2D
CAMK2G
CAMK4
CAMKK1
CAMKK2
CAMKV
CAMLG
CAMP
CANX
CAPG
CAPN1
CAPN10
CAPN2
CAPN5
CAPNS1
CAPZA1
CAPZA2
CARD16
CARD9
CARINH
CARM1
CARS1
CARTPT
CASK
CASP1
CASP10
CASP12
CASP14
CASP2
CASP3
CASP4
CASP5
CASP6
CASP7
CASP8
CASP9
CASQ2
CASR
CAST
CAT
CATHL1L
CATSPER1
CATSPER2
CATSPER3
CATSPER4
CAV1
CBFB
CBL
CBLB
CBLN1
CBLN3
CBLN4
CBR1
CBR3
CBS
CBX1
CCA1
CCDC148
CCDC3
CCDC6
CCDC70
CCDC77
CCDC80
CCHCR1
CCK
CCKAR
CCKBR
CCL1
CCL11
CCL13
CCL14
CCL15-CCL14
CCL16
CCL17
CCL18
CCL19
CCL2
CCL20
CCL21
CCL22
CCL23
CCL24
CCL25
CCL26
CCL27
CCL28
CCL3
CCL3L1
CCL3L3
CCL4
CCL4L1
CCL4L2
CCL5
CCL7
CCL8
CCN1
CCN2
CCN4
CCNA1
CCNA2
CCNB1
CCNB2
CCNB3
CCND1
CCND2
CCND3
CCNE1
CCNE2
CCNG1
CCNH
CCNK
CCNT1
CCNY
CCR1
CCR10
CCR2
CCR3
CCR4
CCR5
CCR6
CCR7
CCR8
CCR9
CCRL2
CCT3
CD101
CD109
CD14
CD151
CD160
CD163
CD163L1
CD164
CD164L2
CD177
CD180
CD19
CD1A
CD1B
CD1C
CD1D
CD1E
CD2
CD200
CD200R1
CD207
CD209
CD22
CD226
CD244
CD247
CD248
CD24P1
CD24P2
CD24P3
CD24P4
CD27
CD274
CD276
CD28
CD300A
CD300C
CD300E
CD300LB
CD300LD
CD300LF
CD300LG
CD302
CD320
CD33
CD34
CD36
CD37
CD38
CD3D
CD3E
CD3G
CD4
CD40
CD40LG
CD44
CD46
CD47
CD48
CD5
CD52
CD53
CD55
CD58
CD59
CD5L
CD6
CD63
CD68
CD69
CD7
CD70
CD72
CD74
CD79A
CD79B
CD80
CD81
CD82
CD83
CD84
CD86
CD8A
CD8B
CD8B2
CD9
CD93
CD96
CD97
CD99
CDA
CDB2
CDC25A
CDC25B
CDC25C
CDC37
CDC42
CDC42BPA
CDC42BPB
CDC42BPG
CDC5L
CDC6
CDC7
CDCA3
CDCP1
CDH1
CDH11
CDH12
CDH12P2
CDH13
CDH15
CDH16
CDH17
CDH18
CDH2
CDH23
CDH3
CDH4
CDH5
CDK1
CDK10
CDK11A
CDK11B
CDK12
CDK13
CDK14
CDK15
CDK16
CDK17
CDK18
CDK19
CDK2
CDK20
CDK3
CDK4
CDK5
CDK5R1
CDK6
CDK7
CDK8
CDK9
CDKAL1
CDKL1
CDKL2
CDKL3
CDKL4
CDKL5
CDKN1A
CDKN1B
CDKN1C
CDKN2A
CDKN2B
CDKN2B-AS1
CDKN2C
CDKN2D
CDNF
CDSN
CDX2
CEACAM1
CEACAM16
CEACAM3
CEACAM5
CEACAM6
CEACAM7
CEACAM8
CEBPA
CEBPB
CECR1
CEL
CELA1
CELA2A
CELA2B
CELF4
CELSR1
CELSR2
CELSR3
CENPE
CEP43
CEP68
CER1
CERKL
CERS6
CES1
CES1P1
CES2
CES3
CES4A
CES5A
CETP
CFAP44
CFB
CFC1
CFD
CFH
CFHR1
CFHR2
CFHR3
CFHR4
CFHR5
CFI
CFL1
CFLAR
CFP
CFTR
CGA
CGB
CGB2
CGB5
CGB7
CGB8
CGREF1
CHAD
CHADL
CHAT
CHD1
CHD4
CHEK1
CHEK2
CHGA
CHGB
CHI3L1
CHI3L2
CHIA
CHID1
CHIT1
CHKA
CHKB
CHL1
CHN2
CHPT1
CHR
CHRD
CHRDL1
CHRDL2
CHRFAM7A
CHRM1
CHRM2
CHRM3
CHRM4
CHRM5
CHRNA1
CHRNA10
CHRNA2
CHRNA3
CHRNA4
CHRNA5
CHRNA6
CHRNA7
CHRNA9
CHRNB1
CHRNB2
CHRNB3
CHRNB4
CHRND
CHRNE
CHRNG
CHST1
CHST10
CHST11
CHST12
CHST13
CHST2
CHST3
CHST4
CHST5
CHST6
CHST7
CHST8
CHST9
CHSY1
CHUK
CHURC1
CIC
CILP
CILP2
CIP2A
CISD1
CISH
CIT
CKLF
CKM
CLASP1
CLC
CLCA1
CLCA2
CLCA3P
CLCA4
CLCC1
CLCF1
CLCN1
CLCN2
CLCN3
CLCN4
CLCN5
CLCN6
CLCNKA
CLCNKB
CLDN11
CLDN18
CLDN3
CLDN7
CLEC10A
CLEC11A
CLEC12A
CLEC14A
CLEC16A
CLEC3A
CLEC3B
CLEC4C
CLEC4M
CLK1
CLK2
CLK3
CLK4
CLMN
CLN8
CLNK
CLNS1AP1
CLOCK
CLPS
CLPSL2
CLSTN1
CLTC
CLU
CLUL1
CMA1
CMKLR1
CMM
CMPK1
CMR1A
CMR3A
CMTM8
CMTX3
CNA1
CNC2
CNDP1
CNGA1
CNGA2
CNGA3
CNGA4
CNGB1
CNGB3
CNIH3
CNN1
CNNM2
CNP
CNPY4
CNR1
CNR2
CNTF
CNTFR
CNTN1
CNTN2
CNTN4
CNTN5
CNTNAP3
COCH
COD2
COIL
COL10A1
COL11A1
COL11A2
COL12A1
COL13A1
COL14A1
COL15A1
COL16A1
COL17A1
COL18A1
COL19A1
COL1A1
COL1A2
COL1AR
COL20A1
COL21A1
COL22A1
COL23A1
COL24A1
COL25A1
COL26A1
COL27A1
COL28A1
COL2A1
COL3A1
COL4A1
COL4A2
COL4A3
COL4A4
COL4A5
COL4A6
COL5A1
COL5A2
COL5A3
COL6A1
COL6A2
COL6A3
COL6A5
COL6A6
COL7A1
COL8A1
COL8A2
COL9A1
COL9A2
COL9A3
COLEC10
COLQ
COMP
COMT
COP1
COPA
COQ8B
CORD1
CORD4
CORIN
CORO7
CORT
COX10
COX11
COX4I1
COX5B
COX5BP1
COX5BP3
COX6A1
COX6A1P1
COX7A2P2
COX8A
CP
CPA1
CPA2
CPA3
CPA4
CPA5
CPA6
CPAMD8
CPB1
CPB2
CPD
CPE
CPM
CPN1
CPN2
CPOX
CPQ
CPS1
CPSF3
CPT1A
CPT1B
CPT2
CPXM1
CPXM2
CPZ
CR1
CR1L
CR2
CRABP1
CRABP2
CRAT
CRB1
CRB2
CRBN
CREB1
CREBBP
CREBL2
CREG1
CREG2
CRELD2
CRH
CRHBP
CRHR1
CRHR2
CRIM1
CRIP1
CRIP2
CRIPTO
CRISP1
CRISP2
CRISP3
CRISPLD2
CRK
CRKL
CRLF1
CRLF2
CRMP1
CROT
CRP
CRTAC1
CRTAM
CRTAP
CRTC1
CRTC2
CRY1
CRY2
CRYBB2P1
CRYBB3
CRYBG2
CRYGA
CRYGB
CRYGC
CRYGD
CRYGGP
CRYZ
CRYZP1
CSE1L
CSF1
CSF1R
CSF2
CSF2RA
CSF2RB
CSF3
CSF3R
CSH1
CSH2
CSHL1
CSK
CSMD1
CSN1S1
CSN2
CSN3
CSNK1A1
CSNK1A1L
CSNK1D
CSNK1E
CSNK1G1
CSNK1G2
CSNK1G3
CSNK2A1
CSNK2A2
CSNK2A3
CSPG4
CSPG5
CSRNP3
CSRP1
CSRP2
CSRP2P1
CSRP3
CST1
CST2
CST3
CST4
CST5
CST6
CST7
CST8
CST9
CST9L
CSTB
CSTF1
CSTF3
CSTP1
CTAA1
CTAA2
CTAG1A
CTAG1B
CTAG2
CTBP1
CTBP2
CTBS
CTD
CTDSP1
CTF1
CTGF
CTH
CTHRC1
CTLA4
CTNNA1
CTNNA1P1
CTNNA2
CTNNA3
CTNNB1
CTNNBL1
CTNND1
CTNND2
CTNS
CTPS1
CTRB1
CTRB2
CTRC
CTRL
CTSA
CTSB
CTSC
CTSD
CTSE
CTSF
CTSG
CTSH
CTSK
CTSL
CTSLP2
CTSLP8
CTSO
CTSS
CTSV
CTSW
CTSZ
CTTN
CUBN
CUL4A
CUX1
CUX2
CX3CL1
CX3CR1
CXADR
CXCL1
CXCL10
CXCL11
CXCL12
CXCL13
CXCL14
CXCL16
CXCL17
CXCL2
CXCL3
CXCL5
CXCL6
CXCL8
CXCL9
CXCR1
CXCR2
CXCR3
CXCR4
CXCR5
CXCR6
CXXC4
CYB561
CYB5A
CYB5D2
CYB5P1
CYB5R1
CYB5R2
CYB5R3
CYB5R4
CYBA
CYBB
CYCSP5
CYLC1
CYP11A1
CYP11B1
CYP11B2
CYP17A1
CYP19A1
CYP1A1
CYP1A2
CYP1B1
CYP20A1
CYP21A2
CYP24A1
CYP26A1
CYP26B1
CYP26C1
CYP27A1
CYP27B1
CYP2A13
CYP2A6
CYP2A7
CYP2A7P1
CYP2B6
CYP2B7P
CYP2C18
CYP2C19
CYP2C8
CYP2C9
CYP2D6
CYP2D7BP
CYP2E1
CYP2F1
CYP2J2
CYP2R1
CYP2S1
CYP2U1
CYP2W1
CYP39A1
CYP3A
CYP3A4
CYP3A43
CYP3A5
CYP3A51P
CYP3A7
CYP46A1
CYP4A11
CYP4A22
CYP4B1
CYP4F11
CYP4F12
CYP4F2
CYP4F22
CYP4F3
CYP4F8
CYP4V2
CYP4X1
CYP4Z1
CYP51A1
CYP7A1
CYP7B1
CYP8B1
CYR61
CYSLTR1
CYSLTR2
CYTH2
CYTL1
DAG1
DAGLA
DAGLB
DAND5
DAO
DAOA
DAP
DAPK1
DAPK2
DAPK3
DARC
DARS1
DAXX
DAZ1
DAZL
DBF4
DBH
DBI
DBIL3
DBIP1
DBIP2
DBN1
DBP
DBT
DCBLD1
DCC
DCD
DCK
DCLK1
DCLK2
DCLK3
DCN
DCP1B
DCPS
DCR
DCT
DCTD
DCTN1
DCX
DDAH1
DDB1
DDC
DDHD1
DDIT3
DDIT4
DDO
DDOST
DDR1
DDR2
DDX10
DDX12P
DDX3X
DDX43
DDX5
DDX53
DDX6
DEAF1
DEFA1
DEFA1B
DEFA3
DEFA4
DEFA5
DEFA6
DEFB1
DEFB103A
DEFB103B
DEFB104A
DEFB104B
DEFB105A
DEFB105B
DEFB106A
DEFB106B
DEFB107A
DEFB107B
DEFB108B
DEFB110
DEFB112
DEFB113
DEFB114
DEFB115
DEFB116
DEFB118
DEFB126
DEFB127
DEFB4A
DEPTOR
DERL1
DES
DFFB
DFNA19
DFNB13
DFNB14
DFNB5
DGAT1
DGAT2
DGCR6
DGKA
DGKB
DHCR24
DHCR7
DHFR
DHFRL1
DHFRP3
DHH
DHODH
DHPS
DHRS1
DHRS12
DHRS13
DHRS2
DHRS3
DHRS4
DHRS4L2
DHRS7
DHRS7B
DHRS7C
DHRS9
DHRSX
DHX36
DHX9
DIABLO
DIAPH3
DIO1
DIO3
DKC1
DKK1
DKK2
DKK3
DKK4
DKKL1
DLD
DLG2
DLG4
DLG5
DLK1
DLL3
DLL4
DLST
DLX3
DLX4
DLX5
DLX6
DMBT1
DMD
DMKN
DMP1
DMPK
DMTN
DMWD
DMXL1
DNA2
DNAAF9
DNAH6
DNAH8
DNAH9
DNAJA1
DNAJB1
DNAJB11
DNASE1
DNASE1L3
DNCM
DNER
DNM1
DNM2
DNMT1
DNMT3A
DNMT3B
DNMT3L
DNPEP
DNTT
DOCK10
DOCK2
DOCK3
DOCK8
DOK5
DOT1L
DPAGT1
DPEP1
DPEP2
DPEP3
DPH1
DPH2
DPP10
DPP4
DPP6
DPP7
DPP8
DPP9
DPT
DPYD
DPYS
DPYSL2
DPYSL3
DR1
DRAM1
DRAXIN
DRD1
DRD2
DRD3
DRD4
DRD5
DRD5P1
DRD5P2
DRG2
DRP2
DSC1
DSC2
DSC3
DSCAM
DSE
DSG1
DSG3
DSP
DSPP
DST
DSTYK
DTNA
DTNB
DTNBP1
DTX1
DTYMK
DUSP1
DUSP2
DUSP3
DUSP5
DUSP6
DUT
DUX1
DVL1
DVL2
DXO
DYNC2H1
DYRK1A
DYRK1B
DYRK2
DYRK3
DYRK4
DYT7
E11S
E2F1
E2F2
E2F3
E2F3P1
E2F4
E2F5
E2F6
E2F7
E2F8
E4F1
EBF1
EBI3
EBM
EBP
EBPL
EBR3
EBR4
EBVM1
EBVS1
ECE1
ECHS1
ECI1
ECM1
ECM2
ECT2L
EDA
EDAR
EDDM3A
EDEM2
EDIL3
EDN1
EDN2
EDN3
EDNRA
EDNRB
EED
EEF1A1
EEF1A2
EEF1B2
EEF1B2P2
EEF1D
EEF1G
EEF2
EEF2K
EEGV1
[truncated: 4,890 more rows]

## Sheet: S4
Table S4: Mendelian randomization results for blood cis-eQTL associated genes with PBC
Exposure	Outcome	Method	No.SNPS	OR(95%CI)	Inverse variance weighted_OR_95low	Inverse variance weighted_OR_95up	p
ABI1	PBC	Inverse variance weighted	3	0.603363	0.384666	0.946397	0.0278152
ACADM	PBC	Inverse variance weighted	6	0.86921	0.760716	0.993176	0.0393355
ADAM17	PBC	Inverse variance weighted	3	0.84266	0.718459	0.988332	0.0353555
ADCK1	PBC	Inverse variance weighted	6	1.09413	1.01647	1.17771	0.0166199
ADO	PBC	Inverse variance weighted	3	1.21839	1.01016	1.46955	0.0388583
AGER	PBC	Inverse variance weighted	2	0.414297	0.281241	0.610303	8.25349e-06
AMT	PBC	Inverse variance weighted	4	1.48334	1.04978	2.09595	0.025389
AP2M1	PBC	Inverse variance weighted	2	0.744608	0.627375	0.883747	0.000741011
ARCN1	PBC	Inverse variance weighted	2	0.680064	0.538915	0.858181	0.00115979
ATP10A	PBC	Inverse variance weighted	2	1.15307	1.00647	1.32102	0.0400724
BLMH	PBC	Inverse variance weighted	3	1.28481	1.10986	1.48735	0.000791804
BTN3A2	PBC	Inverse variance weighted	15	1.18291	1.11233	1.25797	8.71978e-08
C4B	PBC	Inverse variance weighted	3	0.923655	0.859357	0.992764	0.0309845
CA6	PBC	Inverse variance weighted	2	2.79939	1.00598	7.79003	0.0486771
CBS	PBC	Inverse variance weighted	5	1.12496	1.00336	1.2613	0.0436382
CD68	PBC	Inverse variance weighted	3	0.761342	0.603468	0.960519	0.0214629
CDC7	PBC	Inverse variance weighted	9	1.24859	1.04801	1.48756	0.0129603
CHKB	PBC	Inverse variance weighted	2	0.748418	0.598512	0.935871	0.0110477
CPT1B	PBC	Inverse variance weighted	2	0.803241	0.690812	0.933967	0.00439983
CYP1B1	PBC	Inverse variance weighted	9	0.861586	0.779424	0.952408	0.0035725
DUSP3	PBC	Inverse variance weighted	3	0.827751	0.719684	0.952045	0.00808515
EIF2B1	PBC	Inverse variance weighted	5	1.19455	1.01175	1.41036	0.0359149
FAM177A1	PBC	Inverse variance weighted	4	1.35206	1.06266	1.72028	0.0141051
FPR2	PBC	Inverse variance weighted	5	1.1191	1.00729	1.24333	0.0361576
GDF11	PBC	Inverse variance weighted	2	3.35055	1.78624	6.2848	0.000164802
GPM6A	PBC	Inverse variance weighted	4	1.58989	1.14226	2.21294	0.00598836
GPR83	PBC	Inverse variance weighted	2	1.17637	1.01637	1.36156	0.0294287
HBEGF	PBC	Inverse variance weighted	2	0.652128	0.436001	0.975391	0.0374059
HCG22	PBC	Inverse variance weighted	3	0.751028	0.63894	0.882778	0.000516728
HLA-DRB1	PBC	Inverse variance weighted	3	0.749633	0.634581	0.885545	0.000699307
HLA-DRB6	PBC	Inverse variance weighted	12	0.776695	0.65864	0.915909	0.00266249
HLA-G	PBC	Inverse variance weighted	16	1.1612	1.05282	1.28073	0.00279222
HSPA4	PBC	Inverse variance weighted	3	1.78138	1.11894	2.83598	0.0149449
IK	PBC	Inverse variance weighted	3	0.763129	0.657662	0.88551	0.000367629
IL24	PBC	Inverse variance weighted	2	1.465	1.11956	1.91703	0.00538422
ITGA2	PBC	Inverse variance weighted	2	1.19079	1.01786	1.39309	0.0291773
ITIH2	PBC	Inverse variance weighted	3	0.825428	0.698832	0.974958	0.0239112
KCNH2	PBC	Inverse variance weighted	2	0.741872	0.551661	0.997667	0.0482167
KCNMA1	PBC	Inverse variance weighted	2	2.39556	1.22781	4.67392	0.0104118
LIPN	PBC	Inverse variance weighted	11	1.16622	1.0274	1.3238	0.017403
LMAN1	PBC	Inverse variance weighted	3	1.14161	1.01938	1.27848	0.0218877
LNPEP	PBC	Inverse variance weighted	3	1.24854	1.09358	1.42546	0.00102664
LPAR2	PBC	Inverse variance weighted	3	1.2249	1.08243	1.38612	0.001302
MAP3K11	PBC	Inverse variance weighted	11	0.807847	0.658274	0.991407	0.0410912
MAP3K8	PBC	Inverse variance weighted	2	0.615544	0.392481	0.965381	0.0345624
MICB	PBC	Inverse variance weighted	6	1.14765	1.02357	1.28677	0.0183167
MINK1	PBC	Inverse variance weighted	9	0.639594	0.496133	0.824539	0.000563044
MYC	PBC	Inverse variance weighted	2	0.465147	0.301868	0.716741	0.000520944
NCOA3	PBC	Inverse variance weighted	3	0.792911	0.658157	0.955254	0.0146185
NDUFA2	PBC	Inverse variance weighted	6	1.17993	1.07082	1.30015	0.000830874
NEU1	PBC	Inverse variance weighted	2	1.54327	1.02075	2.33326	0.0396508
PCSK7	PBC	Inverse variance weighted	4	0.80905	0.704489	0.92913	0.00269028
PEAR1	PBC	Inverse variance weighted	2	1.38711	1.08274	1.77705	0.00962582
PLA2G7	PBC	Inverse variance weighted	2	0.841059	0.717906	0.985338	0.0321244
PSEN1	PBC	Inverse variance weighted	3	1.24472	1.04034	1.48925	0.0167519
PSMB9	PBC	Inverse variance weighted	5	0.869792	0.773462	0.978118	0.0198357
PVT1	PBC	Inverse variance weighted	2	1.16326	1.01152	1.33776	0.0339577
QDPR	PBC	Inverse variance weighted	12	1.07303	1.01231	1.13739	0.0177127
QSOX1	PBC	Inverse variance weighted	3	0.710462	0.536436	0.940945	0.0170967
RCSD1	PBC	Inverse variance weighted	3	1.1206	1.00753	1.24637	0.0358853
RNASEL	PBC	Inverse variance weighted	2	0.788725	0.663407	0.937715	0.0071781
RORA	PBC	Inverse variance weighted	2	0.525766	0.357438	0.773365	0.00109329
RPS6KA5	PBC	Inverse variance weighted	4	0.854067	0.731835	0.996715	0.0453114
RPS6KL1	PBC	Inverse variance weighted	2	1.23667	1.00777	1.51756	0.0419354
SCN9A	PBC	Inverse variance weighted	4	0.635906	0.441373	0.916177	0.015103
SELL	PBC	Inverse variance weighted	7	0.765285	0.622279	0.941157	0.011257
SEMA4D	PBC	Inverse variance weighted	6	1.1363	1.00658	1.28273	0.0388265
SENP7	PBC	Inverse variance weighted	10	1.12786	1.00206	1.26945	0.0461456
SGSH	PBC	Inverse variance weighted	3	0.849712	0.728723	0.99079	0.0377036
SLC27A1	PBC	Inverse variance weighted	2	1.30763	1.01884	1.67828	0.0351514
STYK1	PBC	Inverse variance weighted	2	1.84241	1.04018	3.26337	0.0361657
TCF19	PBC	Inverse variance weighted	2	1.61986	1.20982	2.16889	0.00119933
TLR4	PBC	Inverse variance weighted	13	1.12544	1.03586	1.22275	0.00522722
TNFSF12	PBC	Inverse variance weighted	3	1.33969	1.10005	1.63153	0.00363424
TSPYL1	PBC	Inverse variance weighted	2	0.770839	0.609391	0.975059	0.0299586
TUBB	PBC	Inverse variance weighted	6	0.783218	0.639295	0.959543	0.0183413
TYMP	PBC	Inverse variance weighted	4	0.885755	0.813128	0.96487	0.00544732
UGCG	PBC	Inverse variance weighted	3	0.706761	0.513003	0.9737	0.033751
ZBTB48	PBC	Inverse variance weighted	3	0.671828	0.467266	0.965944	0.0317906
AAMP	PBC	Wald ratio	1	0.587413	0.372097	0.927323	0.022377
AANAT	PBC	Wald ratio	1	1.38421	1.117	1.71535	0.00296694
ABCA13	PBC	Wald ratio	1	0.348333	0.149387	0.812224	0.0146268
ACADS	PBC	Wald ratio	1	2.81892	1.14583	6.93494	0.024046
ACVR1B	PBC	Wald ratio	1	1.43256	1.07403	1.91077	0.0144469
ADAMTSL4	PBC	Wald ratio	1	0.843972	0.739535	0.963158	0.0118367
ADORA2A	PBC	Wald ratio	1	0.563696	0.416927	0.762132	0.000195132
AP1B1	PBC	Wald ratio	1	1.39536	1.053	1.84904	0.0203657
ARF5	PBC	Wald ratio	1	2.14247	1.13573	4.0416	0.0186195
ARRB2	PBC	Wald ratio	1	0.445205	0.230472	0.860004	0.0159976
ATAD5	PBC	Wald ratio	1	0.700101	0.495389	0.989407	0.0433477
ATG5	PBC	Wald ratio	1	0.287623	0.117825	0.702119	0.00620606
BAG6	PBC	Wald ratio	1	0.505556	0.360769	0.70845	7.42799e-05
BAHD1	PBC	Wald ratio	1	0.385397	0.166127	0.894079	0.0263665
BCL2L11	PBC	Wald ratio	1	0.505578	0.319617	0.799736	0.00355528
BCL6	PBC	Wald ratio	1	2.16853	1.09586	4.29115	0.0262237
BCR	PBC	Wald ratio	1	0.508544	0.270953	0.95447	0.0352856
CARM1	PBC	Wald ratio	1	0.453118	0.294037	0.698265	0.00033344
CCR8	PBC	Wald ratio	1	1.81073	1.3187	2.48634	0.000242498
CD84	PBC	Wald ratio	1	1.16724	1.0026	1.35891	0.0462096
CDKL1	PBC	Wald ratio	1	0.492911	0.256893	0.945771	0.0333626
CDKN1B	PBC	Wald ratio	1	0.500836	0.253186	0.990719	0.0469455
CGREF1	PBC	Wald ratio	1	0.53204	0.284274	0.995754	0.0484606
CHRNE	PBC	Wald ratio	1	0.759118	0.611502	0.942368	0.0124885
COL4A2	PBC	Wald ratio	1	2.59333	1.08206	6.21535	0.032611
CPSF3	PBC	Wald ratio	1	0.732569	0.538825	0.995976	0.0470634
CTNND1	PBC	Wald ratio	1	2.51293	1.1537	5.47354	0.0203423
CYTL1	PBC	Wald ratio	1	4.19373	1.02961	17.0816	0.0454221
DBN1	PBC	Wald ratio	1	2.63433	1.10038	6.3066	0.0296469
DEAF1	PBC	Wald ratio	1	0.779246	0.660549	0.919272	0.00309305
DPEP2	PBC	Wald ratio	1	2.09283	1.30926	3.34536	0.00202876
DYRK1B	PBC	Wald ratio	1	0.652839	0.455763	0.935132	0.0200292
EGFL8	PBC	Wald ratio	1	0.553876	0.385299	0.796209	0.00141894
EIF2S1	PBC	Wald ratio	1	0.676147	0.498508	0.917085	0.011849
EMC10	PBC	Wald ratio	1	1.48402	1.01221	2.17576	0.043158
ENDOU	PBC	Wald ratio	1	0.68075	0.479401	0.966666	0.0315953
ENO1	PBC	Wald ratio	1	0.779659	0.663895	0.915608	0.00240441
ETV3	PBC	Wald ratio	1	0.202461	0.0501842	0.816803	0.0248101
F10	PBC	Wald ratio	1	0.385793	0.171331	0.868705	0.0214556
FCRL2	PBC	Wald ratio	1	0.337501	0.158764	0.717459	0.00475829
FOS	PBC	Wald ratio	1	0.248492	0.102231	0.604012	0.00212229
GP1BA	PBC	Wald ratio	1	0.475139	0.27359	0.825166	0.00823273
GPC2	PBC	Wald ratio	1	1.66115	1.03389	2.66896	0.0359257
GPI	PBC	Wald ratio	1	0.595187	0.408473	0.867246	0.00690107
GPR183	PBC	Wald ratio	1	0.320628	0.171026	0.601091	0.000388973
HDAC3	PBC	Wald ratio	1	1.45018	1.00814	2.08602	0.0450997
HIST1H1C	PBC	Wald ratio	1	4.40032	1.73056	11.1888	0.00185918
HK3	PBC	Wald ratio	1	0.395377	0.18825	0.830402	0.0142513
HMOX2	PBC	Wald ratio	1	1.67964	1.09247	2.58241	0.0181279
ICAM1	PBC	Wald ratio	1	0.748959	0.580474	0.966348	0.0261971
IDH1	PBC	Wald ratio	1	0.794891	0.634267	0.996192	0.0462473
IL4	PBC	Wald ratio	1	1.47045	1.00175	2.15843	0.048961
IL7	PBC	Wald ratio	1	0.25061	0.126791	0.495346	6.86807e-05
JAK1	PBC	Wald ratio	1	0.415302	0.203341	0.848211	0.0158723
JAM2	PBC	Wald ratio	1	0.599249	0.398387	0.901382	0.0139533
KCNA2	PBC	Wald ratio	1	0.397135	0.160171	0.984674	0.0462244
KCNC3	PBC	Wald ratio	1	1.72664	1.07496	2.7734	0.0238857
KCNJ11	PBC	Wald ratio	1	0.638599	0.482076	0.845944	0.00177068
KCNQ4	PBC	Wald ratio	1	4.64464	1.72581	12.5001	0.00236308
LIMK2	PBC	Wald ratio	1	2.1443	1.01095	4.54824	0.0467688
LMTK2	PBC	Wald ratio	1	0.809759	0.669084	0.980012	0.0302063
LTB	PBC	Wald ratio	1	0.560988	0.361125	0.871464	0.0101054
MAN2B1	PBC	Wald ratio	1	0.57796	0.35962	0.928864	0.0235224
MAP3K3	PBC	Wald ratio	1	0.500441	0.27409	0.913719	0.024211
MEGF6	PBC	Wald ratio	1	1.68792	1.11723	2.55013	0.0128998
MME	PBC	Wald ratio	1	0.421164	0.206347	0.859615	0.0175222
MYB	PBC	Wald ratio	1	0.377851	0.152425	0.936665	0.0356179
N6AMT1	PBC	Wald ratio	1	0.550102	0.336402	0.899557	0.0172252
NAALAD2	PBC	Wald ratio	1	1.95053	1.06153	3.58405	0.0313676
NDUFA4L2	PBC	Wald ratio	1	0.404822	0.172102	0.95223	0.0382503
NEK4	PBC	Wald ratio	1	0.456694	0.234525	0.889325	0.0211692
NQO2	PBC	Wald ratio	1	2.77943	1.43931	5.36732	0.00232985
NRBP1	PBC	Wald ratio	1	1.3638	1.13648	1.6366	0.000852444
NT5C	PBC	Wald ratio	1	0.557362	0.331965	0.935799	0.0270372
P4HA1	PBC	Wald ratio	1	0.573131	0.347007	0.946608	0.0296802
PAK4	PBC	Wald ratio	1	0.765651	0.620263	0.945117	0.0129415
PDCD4	PBC	Wald ratio	1	0.719328	0.57354	0.902175	0.00435988
PDE4A	PBC	Wald ratio	1	0.658457	0.462511	0.937418	0.0204168
PERP	PBC	Wald ratio	1	0.464511	0.224132	0.962696	0.0391841
PGLYRP1	PBC	Wald ratio	1	0.269075	0.125671	0.576118	0.00072574
PINK1	PBC	Wald ratio	1	1.48079	1.00331	2.18549	0.0480802
POLB	PBC	Wald ratio	1	0.765122	0.595961	0.982299	0.03572
PPM1A	PBC	Wald ratio	1	2.95905	1.42393	6.14918	0.00364892
PSMB7	PBC	Wald ratio	1	0.63291	0.434994	0.920874	0.0168095
PSMB8	PBC	Wald ratio	1	1.3029	1.13754	1.49229	0.000132873
RAD50	PBC	Wald ratio	1	0.679493	0.509669	0.905903	0.00845057
RPL21	PBC	Wald ratio	1	2.10226	1.16688	3.78746	0.0133666
RPS10	PBC	Wald ratio	1	1.22405	1.04903	1.42827	0.01023
RUNX3	PBC	Wald ratio	1	0.341277	0.148326	0.785231	0.0114488
SERPINC1	PBC	Wald ratio	1	2.5711	1.11015	5.95465	0.0275335
SERPINH1	PBC	Wald ratio	1	1.7141	1.03526	2.83805	0.0361965
SMARCA4	PBC	Wald ratio	1	4.28822	1.63643	11.2372	0.0030559
SOS1	PBC	Wald ratio	1	0.49766	0.336147	0.736775	0.000490422
SP1	PBC	Wald ratio	1	0.841385	0.723523	0.978447	0.0248985
STAT1	PBC	Wald ratio	1	3.2433	1.33347	7.8884	0.00946917
TAP1	PBC	Wald ratio	1	0.522302	0.366187	0.744973	0.000337089
TECTA	PBC	Wald ratio	1	2.54791	1.26704	5.12366	0.00868929
TNIK	PBC	Wald ratio	1	3.38956	1.05709	10.8687	0.0400353
TOP1MT	PBC	Wald ratio	1	1.55346	1.08069	2.23306	0.0173547
TUFT1	PBC	Wald ratio	1	2.0135	1.05108	3.85717	0.0348407
VIPR2	PBC	Wald ratio	1	2.32764	1.11084	4.87731	0.0251869
ZNF134	PBC	Wald ratio	1	2.40884	1.0127	5.72971	0.0467511
ZNF501	PBC	Wald ratio	1	7.22643	1.41254	36.9698	0.0175625
ZNF565	PBC	Wald ratio	1	1.29384	1.02818	1.62815	0.0280234

## Sheet: S5
Table S5: Mendelian randomization results for liver cis-eQTL associated genes with PBC
Exposure	Outcome	Method	No.SNPS	OR(95%CI)	Inverse variance weighted_OR_95low	Inverse variance weighted_OR_95up	p
HLA-DMA	PBC	Inverse variance weighted	3	0.922664	0.888215	0.958449	3.38293e-05
ACP2	PBC	Wald ratio	1	0.684802	0.516326	0.908253	0.00859085
ACTG1	PBC	Wald ratio	1	1.20574	1.08926	1.33468	0.000306904
ALDH1L1	PBC	Wald ratio	1	0.833207	0.715598	0.970144	0.0187517
ALDH5A1	PBC	Wald ratio	1	0.849797	0.742074	0.973158	0.0186009
ARHGEF28	PBC	Wald ratio	1	1.10076	1.02479	1.18235	0.00850576
C4A	PBC	Wald ratio	1	1.07732	1.00126	1.15916	0.0461841
CCHCR1	PBC	Wald ratio	1	1.16692	1.0718	1.27049	0.000373214
CYP2D6	PBC	Wald ratio	1	0.782344	0.679782	0.900381	0.000617827
DAXX	PBC	Wald ratio	1	0.862197	0.752142	0.988357	0.03333
DXO	PBC	Wald ratio	1	1.29361	1.13856	1.46979	7.74792e-05
EIF5A	PBC	Wald ratio	1	0.816031	0.686251	0.970354	0.0214176
ERAP2	PBC	Wald ratio	1	1.05801	1.02135	1.09598	0.00172361
FANCA	PBC	Wald ratio	1	1.08629	1.0021	1.17756	0.0443364
GTF2H1	PBC	Wald ratio	1	0.855934	0.754772	0.970654	0.0153445
HEPHL1	PBC	Wald ratio	1	1.06302	1.01002	1.11881	0.01918
HLA-A	PBC	Wald ratio	1	1.23132	1.10431	1.37294	0.000179352
HLA-B	PBC	Wald ratio	1	0.877967	0.773171	0.996968	0.0447687
PDHB	PBC	Wald ratio	1	0.757639	0.628385	0.913481	0.00363508
RECQL	PBC	Wald ratio	1	0.773203	0.628249	0.951602	0.0151676
SP1	PBC	Wald ratio	1	0.810747	0.679995	0.966641	0.0193815
PROCR	PBC	Wald ratio	1	0.818752	0.697291	0.96137	0.0146523
QPRT	PBC	Wald ratio	1	0.824609	0.682476	0.996344	0.0457225
SELE	PBC	Wald ratio	1	0.90015	0.824805	0.982378	0.0183419
TPK1	PBC	Wald ratio	1	0.913495	0.844039	0.988667	0.0249295
LRRK2	PBC	Wald ratio	1	0.920634	0.853256	0.993333	0.0329646
RNPEP	PBC	Wald ratio	1	1.0707	1.0016	1.14457	0.0447626
HLA-H	PBC	Wald ratio	1	1.09053	1.0164	1.17006	0.0158254
SLC22A3	PBC	Wald ratio	1	1.1016	1.0103	1.20116	0.0283707
RPS6KL1	PBC	Wald ratio	1	1.12846	1.01229	1.25797	0.0292363
P2RY11	PBC	Wald ratio	1	1.22324	1.00225	1.49296	0.0474624
SMO	PBC	Wald ratio	1	1.48784	1.09199	2.02717	0.011815

## Sheet: S6
Table S6: MR-Egger regression results for pleiotropy assessment
gene_name	egger_intercept	se	pval
HLA-DRB6	-0.194767	0.086667	0.0484011
QDPR	-0.0351629	0.0148247	0.0391488

## Sheet: S7
Table S7: Cochran Q test results for heterogeneity assessment
gene_name	Q	Q_df	Q_pval
HLA-DRB6	25.7296	10	0.00412136
HLA-G	29.2679	14	0.00961181
MICB	11.9946	5	0.0348624
TUBB	14.059	5	0.0152387

## Sheet: S8
Table S8: The results of colocalization analysis.
gene_name	nsnps	PP.H0.abf	PP.H1.abf	PP.H2.abf	PP.H3.abf	PP.H4.abf
TYMP	1453	0	0.00707669	0	0.00209632	0.990827
MINK1	3129	0	0.0115183	0	0.0148327	0.973649
IL7	4620	1.474e-10	0.0294363	3.62917e-10	0.0715769	0.898987
ADORA2A	1588	2.28415e-61	0.0850273	1.1223e-61	0.0409037	0.874069
CCR8	3763	4.78379e-12	0.0897096	4.16242e-12	0.077224	0.833066
AP2M1	3156	1.19596e-194	0.136337	4.41633e-195	0.049531	0.814132
GDF11	2720	2.97957e-10	0.133209	2.05752e-10	0.0912109	0.77558
MYC	3943	3.2627e-15	0.0102062	8.02604e-14	0.250326	0.739468
NRBP1	2711	1.07828e-193	0.223524	8.60796e-194	0.177841	0.598635
GPI	2371	2.70652e-37	0.350154	8.00977e-38	0.103079	0.546767
MAP3K8	3268	7.13253e-130	0.138063	1.69119e-129	0.326825	0.535112
KCNJ11	2527	4.62934e-32	0.348345	1.75319e-32	0.131403	0.520252
BAHD1	2782	2.88716e-22	0.139564	7.36456e-22	0.355495	0.504941
ACTG1	1629	0.0108181	0.0985141	0.00350459	0.0310581	0.856105
HLA-H	13612	4.97504e-09	1.53436e-08	0.0777933	0.239556	0.682651
